# Supplementary material for: Whole exome sequencing identifies new susceptibility candidates underlying community-acquired pneumonia
Source: Genes Dis. 2023 Nov 19;11(6):101170. doi: 10.1016/j.gendis.2023.101170 (PMC11327392; doi:10.1016/j.gendis.2023.101170)
Supplement: Multimedia component 5 [file mmc5.xlsx]

## Sheet: Table S4
Table S4. Enriched pathways detected by GSEA co-expressed/correlated with FAM118A and HEXIM1 using biological processes terms from GO (Gene ontology) as reference database. NES: normalized enrichment score.
GO term	NES FAM118A	P-value FAM118A	P-adjust FAM118A	Core Enrichment FAM118A	NES HEXIM1	P-value HEXIM1	P-adjust HEXIM1	Core Enrichment HEXIM1	NES average	NES variance
HISTONE H3 K14 ACETYLATION	1.810747672	0.000576701	0.022491349	KMT2A/KAT2A/ING5/BRD1/GATA3/BRPF1/YEATS2/BRPF3/KAT14/PIWIL2/WDR5/NAP1L2/SIRT1/TADA3/MBIP/ZZZ3/SGF29/DR1/TADA2A	1.793754888	0.003262643	0.006314941	WBP2/SIRT1/BRD1/BRPF3/TADA3/BRPF1/KAT2A/ING5/WDR5/SGF29/DR1	1.80225128	0.000144377
PEPTIDYL LYSINE METHYLATION	1.924475719	0.000505817	0.022491349	OGT/KMT2A/KANSL1/EZH1/SETD1B/MEN1/EHMT2/KDM3A/KMT2B/BCOR/PYGO2/SETD1A/MLLT6/KMT2D/EHMT1/HCFC1/KMT5C/ZNF335/GATA3/MECP2/SETDB1/KAT8/KDM4C/NSD1/PHF1/GFI1/AUTS2/SETD2/SETD5/NELFA/SMYD2/KANSL3/TET3/SETD6/PAXIP1/KMT5B/WDR5/PHF19/DNMT1/KDM1A/SUPT6H/TTLL12/KMT2C/BRD4/SUV39H1/KDM6A/SMAD4/ATRX/KDM4A/WDR82/ZNF304/SMARCB1/ARID4A/KMT2E/CAMKMT/ASH1L/RTF1/MYB/CTR9/CHD5/ZNF274/NFYA/SIRT1/CXXC1/RIF1/SMYD5/SETDB2…	1.894032283	0.000644745	0.001923352	MECP2/DOT1L/KMT2B/SUPT6H/SETD1B/BRD4/PHF1/SETD1A/SIRT1/ZNF335/KMT2D/WDR82/CXXC1/KMT5C/MLLT6/JARID2/NELFE/KAT8/KMT5A/NFYA/NELFA/KANSL3/KDM6A/LMNA/TET3/NFYC/SMAD4/EZH1/MEN1/RTF1/SETD5/ZNF274/PYGO2/HCFC1/BCOR/KDM4A/PHF19/DMRTC2/KMT5B/PAGR1/KANSL1/KDM3A/WDR5/RLF/CTNNB1/TTLL12/SMARCB1/VCPKMT/MCRS1/NSD1/METTL22/IWS1/CTR9/SETD2/KMT2E/EHMT2/ZNF304/EHMT1/TET2/ARID4B	1.909254001	0.000463401
SPINDLE ORGANIZATION	1.5239683	0.000501002	0.022491349	CHD3/TUBGCP6/CEP120/GOLGA8A/GOLGA8B/KIZ/PCNT/OFD1/NUMA1/PKD1/EML3/RGS14/TACC3/SPICE1/HAUS3/CEP72/CCDC69/SUN2/TUBGCP3/HAUS5/DLG1/TNKS/MECP2/TUBGCP4/PARP3/TUBG2/GOLGA2P5/NCOR1/KIFC2/TPPP/CCDC61/CEP126/TPR/INO80/GOLGA8N/WRAP73/SMC1A/KIF2A/INCENP/GOLGA8R/MYH9/SENP6/MAP9/CCSAP/CEP192/LZTS2/HNRNPU/STARD9/SMC3/DCTN1/CKAP5/FSD1/TUBGCP5/CLASP1/GOLGA2/UVRAG/CEP97/GPSM2/ATRX/CSNK1D/GOLGA8M/GOLGA8J/MAP4/BORA…	1.555107474	0.001803969	0.003762537	CSNK1D/CHMP4B/CHMP1A/FLNA/HSPA1A/MECP2/CHMP1B/HSPA1B/MAPRE3/PLK2/EML3/LIMK2/MYH9/PDCD6IP/SUN2/KIFC2/CCDC61/CHD3/VCP/CHMP6/TUBGCP2/PKD1/CHMP2A/TUBGCP6/CHMP2B/LSM14A/NUP62/CHMP7/TRIM36/AURKC/NEK7/INO80/GOLGA2/TPPP/POLDIP2/PTPA/NUMA1/VPS4B/DYNC1H1/LZTS2/MAPRE1/INCENP/WRAP73/RHOA/TACC3/CLASP1/GOLGA8J/DCTN2/ANKRD53/CHMP3/RNF4/GOLGA8N/KIF3B/PPP2R1A/NUDC/NTMT1/DCTN1/SPAST/TUBB1/GOLGA8S/HDAC3/STAG2/SAC3D…	1.539537887	0.000484824
CYTOPLASMIC MICROTUBULE ORGANIZATION	1.726702814	0.000528821	0.022491349	CCDC88C/TUBGCP6/CEP120/CCDC88B/NUMA1/STMN3/TUBGCP3/AXIN1/DLG1/IFT172/TUBGCP4/TUBG2/TPPP/CEP126/SLAIN1/HOOK1/CLIP3/HOOK2/DCTN1/FSD1/TUBGCP5/CLASP1/CAMSAP1/DVL1/PCM1/MAPT/MAP10/TUBGCP2/SLK/DYNC1H1/SLAIN2/CENPJ/CAMSAP3/KPNB1	1.690520024	0.001454545	0.003256693	PLK3/DVL1/LIMK2/PAFAH1B1/AXIN1/CIB1/HOOK2/CCDC88B/TUBGCP2/TUBGCP6/TPPP/SLAIN2/NUMA1/DYNC1H1/STMN3/CLIP2/RHOA/CAMSAP1/CLASP1	1.708611419	0.000654597
HETEROCHROMATIN ORGANIZATION	1.979056066	0.000520021	0.022491349	EZH1/HP1BP3/PHF2/SIN3A/BAZ2A/L3MBTL3/KMT2D/MORC2/L3MBTL1/PHF8/MPHOSPH8/AXIN1/SMCHD1/CTCF/MECP2/SETDB1/ZDBF2/SCMH1/CTBP1/BAHD1/ZNF445/ATF7IP/HDAC5/DNMT3A/CENPV/SAMD1/TPR/DNMT1/KDM1A/LOXL2/PIK3CA/SUV39H1/TRIM28/NRDE2/ZNF304/UBR2/MBD3/FAM172BP/TET1/CTR9/MTHFR/PPHLN1/SIRT1/FAM172A/RIF1	2.022361607	0.000708717	0.001923352	SIRT6/MECP2/SNAI1/SIRT1/BAHD1/HDAC5/KMT2D/TRIM28/PHF8/SIRT2/AXIN1/PHF2/MTHFR/ZNFX1/BAZ2A/MBD3/PPM1D/CDKN1C/SAMD1/EZH1/MORC2/NDN/RB1/SIN3A/UBR2/PIK3CA/CTR9/CTBP1/HDAC1/NRDE2/CTCF/ASIP/ZNF304/MBD2/ZNF445	2.000708836	0.000937685
METHYLATION	1.650539977	5e-04	0.022491349	NSUN5P1/OGT/KMT2A/TRMT2B/KANSL1/PCMTD2/EZH1/GTPBP3/PAXBP1/SETD1B/MEN1/EHMT2/KDM3A/KMT2B/BCOR/WDR6/HEMK1/METTL17/PRDM15/PYGO2/SETD1A/MLLT6/BAZ2A/PRMT7/KMT2D/TRMT10B/SMYD4/MPHOSPH8/EHMT1/HCFC1/DMAP1/KMT5C/MTR/ZNF335/TARBP1/CTCF/GATA3/MECP2/SETDB1/KAT8/KDM4C/METTL16/NSD1/PHF1/TRMT44/ZDBF2/ATF7IP/METTL3/GFI1/ALKBH8/AUTS2/SETD2/SETD5/NELFA/CREBBP/NSUN5P2/PRDM2/DNMT3A/PRDM10/SMYD2/PRDM11/KANSL3/TET3/SE…	1.60485304	0.000565611	0.001923352	MEPCE/CHTOP/PCIF1/BTG2/MECP2/PAF1/SIRT7/DOT1L/KMT2B/SUPT6H/SETD1B/BRD4/PHF1/SETD1A/CREBBP/SIRT1/ZNF335/KMT2D/ASMTL/WDR82/TRIM28/MTA2/BTG1/MTHFR/CXXC1/GATAD2A/KMT5C/PRDM8/MLLT6/DALRD3/CARM1/BAZ2A/BMT2/JARID2/NELFE/TRMT61A/KAT8/KMT5A/FBXO11/MBD3/RBM15B/PPM1D/CMTR1/PRDM11/NFYA/RAB6A/SPI1/ETF1/NELFA/KANSL3/SNRPB/WTAP/TRMO/FOS/KDM6A/LMNA/PRDM4/PICK1/TET3/NFYC/METTL9/PRDM2/SMAD4/EZH1/MEN1/RTF1/SETD5/ZN…	1.627696509	0.001043648
MICROTUBULE NUCLEATION	1.9326691	0.000555247	0.022491349	TUBGCP6/GIT1/ARHGEF7/TUBGCP3/MECP2/TUBGCP4/TUBG2/CCDC57/TPPP/NIN/SLAIN1/CEP192/AKAP9/DCTN1/CKAP5/TUBGCP5/CLASP1/GOLGA2/CSNK1D/EML2/RANBP9/NDE1	1.871351606	0.000789266	0.001923352	CSNK1D/HSPA1A/MECP2/HSPA1B/RANBP9/NDEL1/TUBGCP2/TUBGCP6/GIT1/NDE1/GOLGA2/TPPP/SLAIN2/CLASP1/ARHGEF7/CCDC57/EML2/PAK1/DCTN1	1.902010353	0.001879918
MICROTUBULE ORGANIZING CENTER ORGANIZATION	1.544724076	0.000505561	0.022491349	CHD3/CEP120/CROCC/KAT2A/ODF2/OFD1/ALMS1/SPICE1/HAUS3/CEP72/PPP1R35/HAUS5/CEP68/XRCC3/GCC2/CEP250/CCDC57/CNTROB/CCDC61/KIAA0753/NIN/CEP131/MDM1/MARK4/KAT2B/RTTN/PATJ/MAP9/CCP110/CEP192/C2CD3/CEP295/SSX2IP/DCTN1/BRSK1/CKAP5/E2F4/CLASP1/GOLGA2/NAT10/UVRAG/CCDC78/PCM1/CEP85/PARD6A/BCAS3/CEP44/NDE1/HAUS6/MCPH1/BBS4/ARHGEF10/KIF3A/SASS6/SIRT1/TRIM37/CEP63/HAUS7/KIAA1614/RBM14/XPO1/CEP152/KIF3B/UBXN2B/F…	1.476228311	0.010712035	0.017997795	CHMP4B/CHMP1A/CHMP1B/MARK4/SIRT1/PLK2/E2F4/ATF5/NDEL1/PAFAH1B1/FBXW5/PDCD6IP/CROCC/RBM14/GADD45A/CCDC61/FOXJ1/CDK5RAP2/NSFL1C/CEP131/CHD3/CHMP2A/PPP1R35/CHMP2B/NUP62/NDE1/CNTROB/XRCC3/KAT2A/GOLGA2/VPS4B/FES/KAT2B/FBXW11/CLASP1/CTNNB1/CCDC57/CHMP3/KIAA0753/CCDC78/KIF3B/KIAA1614/C2CD3/DCTN1/CEP250/SAC3D1/UXT/CEP63/CHMP5	1.510476194	0.002345835
T CELL SELECTION	1.664531819	0.000533903	0.022491349	CARD11/ITPKB/ZAP70/MTOR/BCL11B/ZFPM1/STK11/GATA3/FOXP3/CD3E/IL12RB1/SPN/SLAMF6/DOCK2/TOX/LY9/CD28/THEMIS/TBX21/SRF/JAG2/BCL2/CD3G/PTPRC/STAT6/AIRE/CD3D	1.739310281	0.000760456	0.001923352	STAT6/SRF/STK11/ZFPM1/STAT3/IL6R/JAG2/CTSL/IL6/CD4/IL23A/RHOA/ITPKB/FOXP3/BATF/ATG5/SYK/LOXL3/IL15/IL12B/TBX21/CD74/MTOR/IL12RB1/CARD11/CCR7/GLI3/CD3E/ZAP70	1.70192105	0.002795909
REGULATION OF HISTONE METHYLATION	2.041536982	0.000519481	0.022491349	OGT/KMT2A/KANSL1/PAXBP1/EHMT2/KDM3A/BCOR/PYGO2/MLLT6/HCFC1/ZNF335/CTCF/GATA3/MECP2/KAT8/KDM4C/NSD1/PHF1/GFI1/AUTS2/NELFA/KANSL3/PAXIP1/WDR5/PHF19/DNMT1/KDM1A/RNF20/SUPT6H/TTLL12/BRD4/SUV39H1/AASS/SMAD4/ATRX/KDM4A/ZNF304/SMARCB1/KMT2E/RTF1/MYB/TET1/CTR9/ZNF274/MTHFR/SIRT1	2.118605245	0.000704225	0.001923352	CHTOP/MECP2/PAF1/SUPT6H/BRD4/PHF1/SIRT1/ZNF335/MTHFR/MLLT6/JARID2/NELFE/KAT8/NELFA/KANSL3/LMNA/SMAD4/RTF1/ZNF274/PYGO2/HCFC1/BCOR/KDM4A/PHF19/DMRTC2/KANSL1/KDM3A/WDR5/CTNNB1/TTLL12/SMARCB1/MCRS1/NSD1/IWS1/CTR9/CTCF/KMT2E/EHMT2/ZNF304	2.080071113	0.002969759
CHROMATIN ASSEMBLY OR DISASSEMBLY	1.940811139	0.000503018	0.022491349	CHD3/CABIN1/EZH1/SMARCC2/TSPYL2/CDAN1/ARID1A/KAT6A/HP1BP3/PHF2/TSPYL4/KAT6B/SIN3A/BAZ2A/L3MBTL3/KMT2D/MORC2/L3MBTL1/PHF8/MPHOSPH8/SMARCD1/LMNTD2/AXIN1/SMCHD1/CTCF/MECP2/SETDB1/ZDBF2/SCMH1/CTBP1/BAHD1/HIRA/ZNF445/ATF7IP/HDAC5/DNMT3A/CENPV/SAMD1/TPR/SHPRH/SMARCA4/TSPY26P/SSRP1/ARID2/NAP1L3/HIRIP3/DNMT1/CHAF1A/KDM1A/SMARCD2/NAP1L2/UBN1/MTA2/UBN2/PIK3CA/SUV39H1/PARP10/TRIM28/SART3/SMARCC1/SMARCD3/NRD…	1.857881809	0.000629723	0.001923352	BRD2/SIRT6/NAA60/UBN1/MECP2/PAF1/SIRT1/MAP1S/BAHD1/HDAC5/KMT2D/TRIM28/PHF8/SIRT2/MTA2/SPTY2D1/AXIN1/HIRA/PHF2/SMARCD1/ZNFX1/BAZ2A/TSPYL2/PARP10/MBD3/PPM1D/SMARCD2/CDKN1C/CHD3/LMNTD2/TLK2/SAMD1/BAZ1A/CABIN1/EZH1/SMARCD3/DAXX/CDAN1/ANP32B/TSPYL4/HMGA1/NOC2L/MORC2/KAT6A/NDN/RB1/SIN3A/ARID1A/UBN2/SMARCB1/UBR2/NFE2/PIK3CA/PADI2/CTR9/CTBP1/HDAC1/PADI4/NRDE2/CTCF/GRWD1/ASIP/ZNF304/SMARCA4/MBD2	1.899346474	0.003438637
POSITIVE REGULATION OF HISTONE METHYLATION	1.859166698	0.000535045	0.022491349	OGT/KMT2A/KANSL1/PAXBP1/HCFC1/MECP2/KAT8/PHF1/AUTS2/NELFA/KANSL3/PAXIP1/WDR5/PHF19/DNMT1/RNF20/BRD4/SUV39H1/SMAD4/ZNF304/KMT2E/RTF1/MYB/TET1/CTR9/SIRT1/RIF1	1.943271359	0.000761035	0.001923352	CHTOP/MECP2/PAF1/BRD4/PHF1/SIRT1/JARID2/NELFE/KAT8/NELFA/KANSL3/LMNA/SMAD4/RTF1/HCFC1/PHF19/DMRTC2/KANSL1/WDR5/CTNNB1	1.901219029	0.003536797
REGULATION OF DOUBLE STRAND BREAK REPAIR VIA HOMOLOGOUS RECOMBINATION	1.620040141	0.001050972	0.033192835	EP400/TRRAP/POGZ/MBTD1/MMS19/SMCHD1/DMAP1/SETD2/RECQL5/HELB/BRD8/TP53BP1/WAS/UBQLN4/ARID2/SPIDR/KDM1A/KLHL15/PARP1/MAGEF1/TIMELESS/RTEL1/EPC2/ERCC6/TERF2IP/FIGNL1/FUS/WRAP53/RIF1/WDR48	1.704204255	0.000724638	0.001923352	FUS/SIRT6/PPP4C/WAS/KAT5/TERF2IP/EPC1/EPC2/RTEL1/MRGBP/WRAP53/RECQL5/ACTR2/TRRAP/POGZ/EP400/PPP4R2/KLHL15/UBQLN4/OOEP/DMAP1/MBTD1/MAD2L2/ERCC6/MORF4L1/SETD2/BRD8	1.662122198	0.003541799
HISTONE H3 K4 METHYLATION	1.893003966	0.000523013	0.022491349	OGT/KMT2A/KANSL1/SETD1B/MEN1/EHMT2/KMT2B/BCOR/PYGO2/SETD1A/KMT2D/HCFC1/ZNF335/GATA3/KAT8/GFI1/AUTS2/NELFA/KANSL3/TET3/PAXIP1/WDR5/DNMT1/KDM1A/KMT2C/KDM6A/SMAD4/WDR82/ARID4A/KMT2E/ASH1L/RTF1/MYB/CTR9/NFYA/CXXC1	1.988909031	0.000711744	0.001923352	KMT2B/SETD1B/SETD1A/ZNF335/KMT2D/WDR82/CXXC1/NELFE/KAT8/NFYA/NELFA/KANSL3/KDM6A/TET3/NFYC/SMAD4/MEN1/RTF1/PYGO2/HCFC1/BCOR/PAGR1/KANSL1/WDR5/RLF/CTNNB1	1.940956498	0.004598891
CILIUM ORGANIZATION	1.478503305	5e-04	0.022491349	CEP120/CROCC/TTBK2/ODF2/TCHP/FBF1/PCNT/OFD1/DNAH1/CDC14A/CFAP44/TTC21B/TBC1D10C/IFT80/CCDC65/HDAC6/CELSR2/PPP1R35/CEP164/SLC9A3R1/BBS1/CCDC39/ARHGAP35/ARMC12/TTC12/MPHOSPH9/TTLL3/SYNE2/IFT172/SGSM3/BBS2/CEP250/DNM2/NPHP3/TBC1D2B/CCDC57/CDK10/CEP78/TBC1D14/CNTROB/IFT27/CEP131/ATAT1/GBF1/CEP126/MKS1/DNAJB13/IFT140/PTPN23/DYNLL2/RFX3/RABL2B/TUB/MARK4/RTTN/WDR19/ABLIM1/WRAP73/TTLL1/NOTCH1/STK36/TBC1D…	1.381837134	0.007851935	0.013535209	CSNK1D/EHD1/FLNA/TBC1D17/CCDC96/DYNLL2/PTPN23/TESK1/UBE2B/MARK4/TBC1D10B/NOTCH1/DNM2/E2F4/LIMK2/TBC1D10A/TBC1D20/TBC1D22B/ASAP1/RILPL2/CROCC/EVI5L/GSK3B/RFX2/RP2/FOXJ1/DNAH17/BBS5/GBF1/TBC1D2/KCNQ1/SSNA1/RILP/CEP131/TBC1D13/ATP6V0D1/SNAP29/RABEP2/RPGR/PPP1R35/FUZ/KCTD17/B9D2/LAMA5/TBC1D22A/DTNBP1/RABGAP1/TPGS1/RAB1A/ACTR2/STK36/CEP164/CNTROB/AVIL/OCRL/UNC119B/TBC1D15/TBC1D9B/CYLD/RAB8B/ATAT1/FHDC…	1.430170219	0.004672174
PEPTIDYL LYSINE TRIMETHYLATION	1.795511377	0.000534188	0.022491349	OGT/KMT2A/SETD1B/SETD1A/KMT2D/KMT5C/ZNF335/MECP2/KDM4C/SETD2/SETD5/TET3/KMT5B/BRD4/SUV39H1/ATRX/KDM4A/WDR82/ZNF304/SMARCB1/ARID4A/KMT2E/RTF1/CTR9/ZNF274/NFYA/SIRT1/SMYD5/IWS1/VCPKMT/BEND3	1.899865434	0.000753012	0.001923352	MECP2/SETD1B/BRD4/SETD1A/SIRT1/ZNF335/KMT2D/WDR82/KMT5C/NFYA/LMNA/TET3/NFYC/RTF1/SETD5/ZNF274/KDM4A/DMRTC2/KMT5B/SMARCB1/VCPKMT/IWS1/CTR9/SETD2/KMT2E/ZNF304/TET2/ARID4B/SETD3/ARID4A/KDM4C/SETD4	1.847688405	0.005444885
CHROMATIN REMODELING	1.916092527	0.000502008	0.022491349	CHD3/NFRKB/EZH1/KAT2A/SMARCC2/TSPYL2/ARID1A/ACTR5/BRD3/KAT6A/INO80E/HP1BP3/TSPYL4/KAT6B/BAZ2A/MTA1/GATAD2B/MORC2/HDAC4/CHD8/MCM3AP/RERE/SMARCD1/HCFC1/DMAP1/MYSM1/INO80B/CTCF/GATA3/KDM4C/KDM5C/SMARCA2/FOXP3/YEATS2/ZNF827/KDM4B/MTA3/SCMH1/SETD2/SRCAP/HDAC5/MLLT1/CENPV/INO80/YY1/KAT2B/SATB1/SHPRH/BAZ1B/SMARCA4/TSPY26P/TADA2B/TAF6L/CHD7/GATAD2A/SSRP1/ARID2/NAP1L3/CHD1/BPTF/CHAF1A/ZBTB7A/SUPT6H/SMARCD…	1.810704062	0.000610128	0.001923352	BRD2/KDM6B/NAA60/ZBTB7A/PAF1/TADA2B/SUPT6H/BRD4/SRCAP/HDAC5/MLLT1/TOP1/KDM5C/MTA2/SPTY2D1/TAF6L/GATAD2A/INO80B/SMARCD1/BAZ2A/TSPYL2/INO80E/JARID2/KDM4B/MBD3/YY1/SMARCD2/GATAD2B/KDM5B/CHD3/MTA1/RERE/HDAC4/KDM6A/PSME4/MPND/BAZ1A/EZH1/SMARCD3/TFPT/KAT2A/DAXX/INO80/ANP32B/HCFC1/TSPYL4/HMGA1/KDM4A/BRD3/KAT2B/MORC2/CHD4/MCM3AP/SMARCA1/KAT6A/RB1/DMAP1/ARID1A/CHD8/SMARCB1/NFE2/MCRS1/PAK1/DR1/SATB1/HDAC1/…	1.863398295	0.005553364
NEGATIVE REGULATION OF GENE EXPRESSION EPIGENETIC	2.01148215	0.000520833	0.022491349	EZH1/CREBZF/PHF2/SIN3A/BAZ2A/L3MBTL3/KMT2D/MORC2/L3MBTL1/PHF8/MPHOSPH8/AXIN1/SMCHD1/CTCF/MECP2/SETDB1/ZDBF2/SCMH1/CTBP1/BAHD1/ZNF445/ATF7IP/HDAC5/DNMT3A/CENPV/SAMD1/TPR/DNMT1/KDM1A/PIK3CA/SUV39H1/TRIM28/BMI1/NRDE2/ZNF304/UBR2/MBD3/FAM172BP/TET1/CTR9/PPHLN1/SIRT1/FAM172A/RIF1/SMYD5/SETDB2	2.119832375	0.000706714	0.001923352	SIRT6/MECP2/SIRT1/BAHD1/HDAC5/KMT2D/TRIM28/PHF8/SIRT2/AXIN1/PHF2/ZNFX1/BAZ2A/EPC1/MBD3/PPM1D/CDKN1C/SPI1/SAMD1/EZH1/MORC2/NDN/RB1/SIN3A/TRIM27/UBR2/PIK3CA/CREBZF/CTR9/CTBP1/HDAC1/NRDE2/CTCF/ASIP/ZNF304/MBD2/ZNF445	2.065657262	0.005869886
HISTONE METHYLATION	1.962236921	0.000502765	0.022491349	OGT/KMT2A/KANSL1/EZH1/PAXBP1/SETD1B/MEN1/EHMT2/KDM3A/KMT2B/BCOR/PYGO2/SETD1A/MLLT6/PRMT7/KMT2D/EHMT1/HCFC1/KMT5C/ZNF335/CTCF/GATA3/MECP2/SETDB1/KAT8/KDM4C/NSD1/PHF1/GFI1/AUTS2/SETD2/SETD5/NELFA/CREBBP/PRDM2/SMYD2/KANSL3/TET3/SETD6/PAXIP1/KMT5B/WDR5/PHF19/DNMT1/SIRT7/KDM1A/RNF20/SUPT6H/TTLL12/KMT2C/BRD4/SUV39H1/KDM6A/AASS/SMAD4/SUZ12/ATRX/KDM4A/WDR82/ZNF304/SMARCB1/ARID4A/KMT2E/ASH1L/PRDM4/RTF1/MY…	2.073909923	0.000627746	0.001923352	CHTOP/MECP2/PAF1/SIRT7/DOT1L/KMT2B/SUPT6H/SETD1B/BRD4/PHF1/SETD1A/CREBBP/SIRT1/ZNF335/KMT2D/WDR82/MTHFR/CXXC1/KMT5C/MLLT6/CARM1/JARID2/NELFE/KAT8/KMT5A/NFYA/NELFA/KANSL3/KDM6A/LMNA/PRDM4/TET3/NFYC/PRDM2/SMAD4/EZH1/MEN1/RTF1/SETD5/ZNF274/PYGO2/HCFC1/BCOR/KDM4A/PHF19/DMRTC2/KMT5B/PAGR1/PRMT2/KANSL1/KDM3A/WDR5/RLF/CTNNB1/TTLL12/SMARCB1/FBLL1/MCRS1/NSD1/IWS1/NTMT1/CTR9/SETD2/SUZ12/CTCF/KMT2E/EHMT2/ZN…	2.018073422	0.00623543
HISTONE H4 K5 ACETYLATION	1.923883657	0.000604961	0.022521036	OGT/KANSL1/JADE2/ING5/JADE1/HCFC1/KAT8/KANSL3/WDR5	2.037994579	0.001707942	0.003569494	KAT8/KANSL3/HCFC1/ING5/KANSL1/WDR5/JADE2/MCRS1/JADE3/ING4	1.980939118	0.006510651
REGULATION OF TRANSCRIPTION BY RNA POLYMERASE III	1.839504412	0.000566572	0.022491349	BRF1/CHD8/MTOR/ZNF76/ICE1/TENM1/MYBBP1A/BAZ1B/SF3B1/ZNF345/MAF1/RPTOR/ZC3H8/ICE2/ERCC6/DHX36/ELL	1.714193649	0.003924647	0.007435317	ELL/MAF1/NAB2/RPTOR/BRF1/CEBPA/BRF2/ZNF76/CHD8/ZNF143/ERCC6/PRDX5/DEK/DHX36/SF3B1	1.776849031	0.007851394
PROTEIN METHYLATION	1.83934687	0.000501505	0.022491349	OGT/KMT2A/KANSL1/PCMTD2/EZH1/PAXBP1/SETD1B/MEN1/EHMT2/KDM3A/KMT2B/BCOR/HEMK1/PYGO2/SETD1A/MLLT6/PRMT7/KMT2D/EHMT1/HCFC1/KMT5C/ZNF335/CTCF/GATA3/MECP2/SETDB1/KAT8/KDM4C/NSD1/PHF1/GFI1/AUTS2/SETD2/SETD5/NELFA/CREBBP/PRDM2/DNMT3A/SMYD2/KANSL3/TET3/SETD6/PAXIP1/KMT5B/WDR5/PHF19/FAM98B/DNMT1/SIRT7/KDM1A/RNF20/SUPT6H/TTLL12/KMT2C/BRD4/PRMT9/SUV39H1/KDM6A/AASS/SMAD4/FBXO11/SUZ12/ATRX/KDM4A/WDR82/ZNF304/…	1.968518386	0.000614628	0.001923352	CHTOP/BTG2/MECP2/PAF1/SIRT7/DOT1L/KMT2B/SUPT6H/SETD1B/BRD4/PHF1/SETD1A/CREBBP/SIRT1/ZNF335/KMT2D/WDR82/BTG1/MTHFR/CXXC1/KMT5C/MLLT6/CARM1/JARID2/NELFE/KAT8/KMT5A/FBXO11/NFYA/RAB6A/ETF1/NELFA/KANSL3/SNRPB/KDM6A/LMNA/PRDM4/TET3/NFYC/PRDM2/SMAD4/EZH1/MEN1/RTF1/SETD5/ZNF274/PYGO2/HCFC1/BCOR/KDM4A/PHF19/DMRTC2/KMT5B/PAGR1/PRMT2/KANSL1/KDM3A/WDR5/RLF/CTNNB1/TTLL12/SMARCB1/FBLL1/VCPKMT/MCRS1/NSD1/METTL2…	1.903932628	0.00834264
DEMETHYLATION	1.684106143	0.000521376	0.022491349	KDM2A/CYP2D6/KDM3A/PHF2/KDM3B/PHF8/GATA3/APOBEC3D/KDM4C/KDM2B/KDM5C/KDM4B/TET3/KDM8/HSF4/ALKBH5/TOX/USP7/KDM1A/KDM6A/TRIM28/KDM4A/USP9X/APOBEC2/FBXL19/APOBEC3F/TET1/KDM5A/APOBEC3C/KDM1B/CYP2C8/KDM6B/CYP3A4/OTUD4/APOBEC3H/KDM4E/JMJD1C/ALKBH4/ALKBH2/KDM7A/CYP3A7	1.815499171	0.000709723	0.001923352	KDM6B/KDM2A/UBE2B/POR/FBXL19/KDM5C/TRIM28/PHF8/JMJD6/PHF2/KDM7A/JARID2/KDM4B/USP7/KDM5B/CYP2D6/HSF4/KDM6A/OTUD4/TET3/ALKBH5/KDM3B/KDM1B/KDM2B/KDM4A/APOBEC3A/CYP1A1/HR/KDM3A	1.749802657	0.008632064
POSITIVE REGULATION OF HISTONE ACETYLATION	1.769456823	0.001690141	0.046713691	KAT2A/GATA3/FOXP3/RPS6KA4/AUTS2/BRD7/PIWIL2/TADA2B/PAXIP1/MAPK3/SPHK2/NAP1L2/SMAD4/SMARCB1/GLYR1/RPS6KA5	1.905645912	0.000786782	0.001923352	WBP2/GLYR1/TADA2B/MAPK3/ARID5A/RPS6KA4/IL1B/MUC1/SPHK2/SMAD4/KAT2A/LIF/ARRB1	1.837551367	0.009273734
REGULATION OF TELOMERE CAPPING	1.8375519	0.001137656	0.03472929	SMG6/ATM/TNKS/MAP2K7/MAPKAPK5/PRKCQ/HNRNPD/MAPK3/USP7/XRCC1/PNKP/RAD50/TERF2/TNKS2/RTEL1	1.699024884	0.006425703	0.011377062	MAP2K7/MAPK3/PNKP/TNKS2/RTEL1/USP7/MAPK1/NEK7/SMG6/HNRNPD/TERF2/MAP3K4/XRCC1	1.768288392	0.009594867
REGULATION OF GLUCONEOGENESIS	1.842428605	0.000539084	0.022491349	OGT/ZNF692/KAT2A/FOXO1/C1QTNF3/DGKQ/CLK2/STK11/MST1/KAT2B/EP300/PDK2/WDR5/USP7/GNMT/SIRT7/PGP/GPT/FAM3A/RANBP2/SIRT1/PPARA/GCK/SIK1	1.98828345	0.000755287	0.001923352	SESN2/SIRT7/SIRT1/STK11/DGKQ/EP300/USP7/PPP4R3B/CLK2/FAM3A/KAT2A/CRY1/PGP/DGAT2/GNMT/ARPP19/KAT2B/WDR5/MST1	1.915356027	0.010636818
DNA PACKAGING	1.930763636	0.000502008	0.022491349	CABIN1/EZH1/TSPYL2/CDAN1/KAT6A/HP1BP3/PHF2/TSPYL4/KAT6B/SIN3A/BAZ2A/L3MBTL3/KMT2D/MORC2/L3MBTL1/PHF8/MPHOSPH8/LMNTD2/AXIN1/SMCHD1/CTCF/TSSK6/MECP2/SETDB1/AKAP8/NCAPD2/ZDBF2/SCMH1/CTBP1/BAHD1/HIRA/ZNF445/ATF7IP/AKAP8L/HDAC5/ACIN1/DNMT3A/CENPV/SAMD1/TPR/SHPRH/BAZ1B/NCAPD3/TSPY26P/NAP1L3/DNMT1/CHAF1A/KDM1A/NAP1L2/UBN1/DFFB/SMC5/UBN2/PIK3CA/SUV39H1/PARP10/TRIM28/SART3/TTN/NRDE2/ATRX/ANP32B/ZNF304/PHF…	1.756746898	0.00062461	0.001923352	BRD2/SIRT6/NAA60/CHMP1A/AKAP8L/UBN1/MECP2/ACIN1/PAF1/SIRT1/BAHD1/HDAC5/KMT2D/TRIM28/PHF8/SIRT2/SPTY2D1/AXIN1/HIRA/PHF2/PHF13/ZNFX1/BAZ2A/TSPYL2/PARP10/KMT5A/MBD3/TSSK6/PPM1D/CDKN1C/LMNTD2/AKAP8/SAMD1/PSME4/BAZ1A/CABIN1/EZH1/DAXX/CDAN1/NCAPH2/ANP32B/TSPYL4/NOC2L/MORC2/NAA10/KAT6A/NDN	1.843755267	0.015140913
SPINDLE ASSEMBLY	1.482667507	0.001516684	0.043520309	TUBGCP6/GOLGA8A/GOLGA8B/OFD1/NUMA1/EML3/SPICE1/HAUS3/CCDC69/TUBGCP3/HAUS5/TNKS/TUBGCP4/GOLGA2P5/NCOR1/KIFC2/CCDC61/TPR/INO80/GOLGA8N/WRAP73/SMC1A/KIF2A/INCENP/GOLGA8R/SENP6/MAP9/CCSAP/CEP192/LZTS2/HNRNPU/STARD9/SMC3/TUBGCP5/CLASP1/GOLGA2/CEP97/GPSM2/CSNK1D/GOLGA8M/GOLGA8J/HAUS6/HDAC3/LSM14A/STAG1/PIBF1/ARHGEF10/MAP10/CEP63/GOLGA8S/TUBGCP2/HAUS7/GOLGA8Q/FLNA/GOLGA8K/AAAS/DYNC1H1/KIF3B/CHMP7/GOLGA8…	1.660315066	0.000635324	0.001923352	CSNK1D/CHMP4B/CHMP1A/FLNA/HSPA1A/CHMP1B/HSPA1B/MAPRE3/EML3/PDCD6IP/KIFC2/CCDC61/CHMP6/TUBGCP2/CHMP2A/TUBGCP6/CHMP2B/LSM14A/CHMP7/AURKC/NEK7/INO80/GOLGA2/POLDIP2/NUMA1/VPS4B/DYNC1H1/LZTS2/MAPRE1/INCENP/WRAP73/RHOA/CLASP1/GOLGA8J/CHMP3/RNF4/GOLGA8N/KIF3B/TUBB1/GOLGA8S/HDAC3/STAG2/SAC3D1/CEP63/MAPRE2/CHMP5/KPNB1/SENP6	1.571491287	0.015779328
FACULTATIVE HETEROCHROMATIN ASSEMBLY	1.871710789	0.000566572	0.022491349	PHF2/BAZ2A/L3MBTL3/MORC2/PHF8/MPHOSPH8/SETDB1/ATF7IP/DNMT3A/SAMD1/DNMT1/KDM1A/SUV39H1/TRIM28/ZNF304/MBD3/TET1/PPHLN1/SIRT1/SETDB2/BEND3/MBD2	1.686322383	0.007064364	0.01233789	SIRT1/TRIM28/PHF8/SIRT2/PHF2/BAZ2A/MBD3/SAMD1	1.779016586	0.01718443
TUBULIN DEACETYLATION	1.826214845	0.000576701	0.022491349	KAT2A/HDAC6/YEATS2/TPPP/KAT14/EP300/WDR5/FNTA/MAPT/FLNA/TADA3/PRKAA1/FRY/MBIP/ZZZ3/SGF29/NEK3/DR1/TADA2A	1.636127929	0.013050571	0.021583031	FLNA/SIRT2/TADA3/EP300/HDAC6/KAT2A/TPPP/WDR5/BEX4/SGF29/PRKAA1/DR1/FRY	1.731171387	0.018066518
DNA BIOSYNTHETIC PROCESS	1.424209609	0.001003009	0.032928065	CTC1/SMG6/JADE2/ING5/PRKD2/MEN1/ATM/JADE1/POLM/POLG2/REV1/POLG/POLE/LIG1/TNKS/MAP2K7/WRNIP1/CHTF18/MAPKAPK5/PRKCQ/PARP3/TEP1/POLI/SMPD3/HMBOX1/HNRNPD/LIG3/POLL/TELO2/ATR/EXOSC10/POLD1/PTK2B/RFC1/PRIMPOL/MAPK3/POLH/HNRNPU/ZBTB1/PNKP/NAT10/GFER/RAD50/PARP10/TERF2/TNKS2/WRN/FAAP20/PARN/ACD/ARRB2/POLA1/GNL3L/NVL/POLB/RPA1/SMG5/LIN9/CDKN2D/FBXO4/SIRT1/TERF2IP/RFC5/TP53/RFC4/WRAP53/FGFR4/PARP4/POLN	1.615594145	0.001226242	0.0027942	MAP2K7/ARRB2/SIRT1/CHTF8/FAAP20/SMG5/MAPK3/PNKP/SPHK1/TNKS1BP1/TERF2IP/PARP10/TELO2/SRC/TNKS2/TINF2/PRKD2/VCP/CDKN2D/HNRNPA2B1/WRAP53/TNF/TEN1/GAR1/POLG/POLM/MAPK1/CYP1B1/MEN1/CHTF18/NEK7/RGCC/CDKN1A/SMG6/PDGFB/POLDIP2/ACD/GFER/NAF1/KLF4/HSP90AA1/ING5/WRNIP1/CTC1/LIG4/JADE2/HNRNPD/PTK2B/CTNNB1/POLE/TEP1/FGFR4/SMPD3/MAD2L2/SPRTN/TERF2/PTGES3/MAP3K4/JADE3/TREX1/ING4/BMPR2/TFDP1/RCHY1/TK2/POLD4/HNRN…	1.519901877	0.01831402
HISTONE H3 K9 MODIFICATION	1.799767684	0.00053135	0.022491349	KMT2A/EHMT2/KDM3A/EHMT1/GATA3/MECP2/SETDB1/KDM4C/CRTC2/SETD5/HDAC5/KAT2B/PIWIL2/DNMT1/SPHK2/KDM1A/NAP1L2/SUV39H1/SMAD4/ATRX/KDM4A/ZNF304/SMARCB1/ARID4A/ASH1L/MYB/ZNF274/SIRT1/RIF1/SETDB2	1.608286309	0.010542169	0.017748645	SIRT6/CRTC2/MECP2/SIRT1/HDAC5/JARID2/LMNA/SPHK2/SMAD4/SETD5/ZNF274/KDM4A/DMRTC2/KAT2B/RAPGEF3/KDM3A/SMARCB1/EHMT2/ZNF304/EHMT1/CAMK1/ARID4B/SETDB1/ARID4A/KDM4C	1.704026996	0.018332558
REGULATION OF DNA RECOMBINATION	1.583794809	0.00050813	0.022491349	EP400/TRRAP/POGZ/MBTD1/MMS19/SMCHD1/DMAP1/KMT5C/PARP3/FOXP3/SETD2/RECQL5/THOC1/HELB/BRD8/TP53BP1/WAS/UBQLN4/IL27RA/PAXIP1/TGFB1/KMT5B/MSH6/ARID2/SPIDR/ERCC2/CD28/KDM1A/KLHL15/PARP1/SUPT6H/TBX21/EXOSC6/MAGEF1/TIMELESS/RAD50/TERF2/MSH2/RTEL1/PTPRC/EPC2/SMARCAD1/STAT6/ERCC6/TERF2IP/FIGNL1/FUS/WRAP53/RIF1/ATAD5/WDR48/ANKLE1/ZRANB3/IL4/USP51/HMCES/FANCB/NDFIP1/BLM/MRGBP/IL2/RMI2/TNFSF4/ZSCAN4/EPC1/MSH3	1.7793506	0.000658328	0.001923352	FUS/SIRT6/TGFB1/UBE2B/STAT6/SUPT6H/BCL6/PPP4C/WAS/ZCWPW1/KPNA1/KAT5/KMT5C/TERF2IP/CLCF1/EPC1/EPC2/RTEL1/MRGBP/NDFIP1/WRAP53/RECQL5/ACTR2/TNFSF13/TRRAP/ALYREF/POGZ/EP400/PPP4R2/KLHL15/KMT5B/UBQLN4/OOEP/HMCES/DMAP1/MBTD1/IL7R/MAD2L2/TERF2/ERCC6	1.681572704	0.019121034
POSITIVE T CELL SELECTION	1.737995329	0.001101322	0.034165999	ITPKB/ZAP70/MTOR/BCL11B/ZFPM1/STK11/FOXP3/CD3E/IL12RB1/SPN/SLAMF6/DOCK2/TOX/LY9/THEMIS/TBX21/SRF/BCL2/CD3G/PTPRC/STAT6/CD3D	1.53989974	0.023455825	0.036336651	STAT6/SRF/STK11/ZFPM1/STAT3/IL6R/CTSL/IL6/IL23A/ITPKB/FOXP3/BATF/LOXL3/IL12B/TBX21/CD74/MTOR/IL12RB1	1.638947534	0.019620931
MICROTUBULE POLYMERIZATION OR DEPOLYMERIZATION	1.628886803	0.000506586	0.022491349	TUBGCP6/TTBK2/TBCD/GIT1/ATXN7/NUMA1/STMN3/HDAC6/ARHGEF7/TUBGCP3/MECP2/TUBGCP4/TUBG2/CCDC57/ABL1/CDK5R1/KATNB1/TPPP/NIN/SLAIN1/GBA2/KIF2A/DYRK1A/CLIP3/CDKN1B/CCSAP/CEP192/AKAP9/DCTN1/CKAP5/TUBGCP5/APC2/CLASP1/GOLGA2/CAMSAP1/MAP6D1/CSNK1D/EML2/RANBP9/NDE1/PRUNE1/MAPT/CKAP2/NCKAP5L/APC/GAS2L2/MAP1S/MID1IP1/ANKRD53/MAP7D3/TUBGCP2	1.831313426	0.000652742	0.001923352	CSNK1D/ARHGEF2/MID1IP1/HSPA1A/MECP2/HSPA1B/MAP1S/MAPRE3/RAC1/RANBP9/NDEL1/CDKN1B/NCKAP5L/CIB1/APC2/CDK5RAP2/GBA2/TUBGCP2/TUBGCP6/DYRK1A/GIT1/GAS2L1/ABL1/NDE1/HDAC6/MAP6D1/GOLGA2/TPPP/SLAIN2/MET/NUMA1/MAP1A/FES/MAPRE1/STMN3/SNCA/CAMSAP1/CLASP1/TAOK1/ARHGEF7/CDK5R1/CCDC57/PIN1/EML2/ANKRD53/PAK1/ATXN7/DCTN1/SPAST/KATNB1/TRPV4	1.730100114	0.020488269
POSITIVE REGULATION OF TELOMERE CAPPING	1.70404738	0.001797484	0.0490713	TNKS/MAP2K7/MAPKAPK5/PRKCQ/HNRNPD/MAPK3/PNKP/TNKS2/RTEL1	1.909630349	0.00251046	0.005011722	MAP2K7/MAPK3/PNKP/TNKS2/RTEL1/MAPK1/NEK7/HNRNPD/MAP3K4	1.806838865	0.021132178
PROTEIN LOCALIZATION TO CYTOSKELETON	1.707681697	0.000528262	0.022491349	TTBK2/NUMA1/CEP72/ABHD17A/CCDC14/DIAPH1/CEP250/KIAA0753/CEP131/PPP1R9B/MARK4/WRAP73/CEP192/C2CD3/HNRNPU/BICD1/CHAMP1/NUDCD3/DVL1/CSNK1D/PCM1/PARD6A/MCPH1/BBS4/CEP350/PIBF1/MID2/APC/GAS2L2/GOLGB1/DISC1/NEDD1/ABHD17B/UBXN2B/GSK3B	1.922302432	0.000733138	0.001923352	KLHL21/CSNK1D/MARK4/DVL1/MAPRE3/PPP1R9B/ABHD17C/GSK3B/CHAMP1/ABHD17A/NSFL1C/DIAPH1/CEP131/GAS2L1/FAM83H/NUP62/NUMA1/SNX10/MAP1A/MAPRE1/WRAP73/ABHD17B	1.814992064	0.02303103
DNA REPAIR	1.530057857	0.00049975	0.022491349	ERCC5/NFRKB/KDM2A/EP400/MEN1/ACTR5/ATM/FAN1/POLM/INO80E/PMS2P3/POLG2/TRRAP/REV1/JMY/MTA1/POGZ/MBTD1/CEP164/MMS19/POLG/POLE/NSMCE4A/LIG1/XAB2/SMCHD1/DMAP1/KMT5C/INTS3/XRCC3/WRNIP1/CRY2/INO80B/KIF22/MUTYH/TOPBP1/AXIN2/EME2/SMG1/HERC2/PARP3/POLI/ABL1/MUS81/REC8/FAM168A/NEIL1/SLX1A/SETD2/RECQL5/ETAA1/HDAC10/GTF2I/PMS2/XPC/XPA/NSMCE3/EMSY/UVSSA/LIG3/UBR5/HELB/BRD8/HSF1/INO80/YY1/SLX4/TP53BP1/WAS/POLL/…	1.304375345	0.017751479	0.028299161	FUS/SIRT6/AP5Z1/IFFO1/FZR1/BTG2/PIAS4/UPF1/KDM2A/ZBTB7A/HDAC10/UBE2B/SIRT7/IGHMBP2/DOT1L/XAB2/SIRT1/PPP4C/WAS/TDP2/ZCWPW1/FAAP20/UBE2A/TRIM28/MDC1/CDK9/KAT5/PNKP/KMT5C/CSNK1E/TNKS1BP1/HSF1/INO80B/GADD45A/CIB1/PML/RNF111/TERF2IP/EPC1/INO80E/PARP10/EPC2/MC1R/TOP3A/UIMC1/RRM2B/YY1/BACH1/RTEL1/MRGBP/CRY2/RAD9A/SFPQ/USP7/MTA1/VCP/CDKN2D/FAM168A/WRAP53/PRPF19/UVSSA/REC8/RECQL5/STUB1/ABL1/ENDOV/ASCC2/CE…	1.417216601	0.025466298
NEGATIVE REGULATION OF PHOSPHATIDYLINOSITOL 3 KINASE SIGNALING	1.844417333	0.000616903	0.022758724	INPP5E/NLRC3/TSC2/PLGLB1/SLC9A3R1/PIK3IP1/BTN2A2/PLGLB2	1.603233613	0.025371829	0.038880153	TSC2/INPP5E/SLC9A3R1/SERPINE2/PIK3IP1/PLGLB1/PLGLB2/TREM2	1.723825473	0.029084793
REGULATION OF HISTONE DEACETYLATION	1.831110841	0.000542594	0.022491349	KAT2A/PRKD2/SKI/AKAP8/FOXP3/YEATS2/CTBP1/AKAP8L/KAT14/ZBTB7B/UCN/SREBF1/WDR5/SPHK2/SUV39H1/KDM5A/NIPBL/SIRT1/TP53/CAMK2D/NCAPG2/TADA3/MBIP/ZZZ3/SGF29/PINK1/DR1/TADA2A/PRMT6	2.083271929	0.000761035	0.001923352	SKI/AKAP8L/SREBF1/BCL6/SIRT1/ZBTB7B/VEGFA/MAPK8/TADA3/PRKD2/PINK1/AKAP8/SAP30BP/SPHK2/ING2/UCN/KAT2A/JDP2/WDR5/SGF29/DR1/CTBP1/FOXP3/NIPBL/LRRK2	1.957191385	0.031792607
MICROTUBULE POLYMERIZATION	1.621697358	0.000517331	0.022491349	TUBGCP6/TBCD/GIT1/NUMA1/ARHGEF7/TUBGCP3/MECP2/TUBGCP4/TUBG2/CCDC57/ABL1/CDK5R1/TPPP/NIN/SLAIN1/GBA2/DYRK1A/CLIP3/CDKN1B/CEP192/AKAP9/DCTN1/CKAP5/TUBGCP5/CLASP1/GOLGA2/CAMSAP1/CSNK1D/EML2/RANBP9/NDE1/PRUNE1/MAPT/ANKRD53/MAP7D3/TUBGCP2/OCLN/PSRC1/SLAIN2/CENPJ/CAMSAP3	1.877554951	0.000689655	0.001923352	CSNK1D/HSPA1A/MECP2/HSPA1B/MAPRE3/RAC1/RANBP9/NDEL1/CDKN1B/CDK5RAP2/GBA2/TUBGCP2/TUBGCP6/DYRK1A/GIT1/ABL1/NDE1/GOLGA2/TPPP/SLAIN2/MET/NUMA1/FES/MAPRE1/SNCA/CAMSAP1/CLASP1/ARHGEF7/CDK5R1/CCDC57/PIN1/EML2/ANKRD53	1.749626154	0.032731554
REGULATION OF CILIUM ASSEMBLY	1.700185791	0.000515464	0.022491349	CEP120/CROCC/ODF2/TCHP/TBC1D10C/PPP1R35/ARHGAP35/MPHOSPH9/SYNE2/SGSM3/DNM2/TBC1D2B/CDK10/TBC1D14/CNTROB/IFT140/MARK4/WRAP73/TBC1D17/EVI5L/ODF2L/TAPT1/TBC1D13/ZMYND10/KCTD17/CCP110/FUZ/RABGAP1/CEP97/TBC1D10B/ATMIN/RABEP2/TBC1D5/TBC1D9B/MAP4/TBC1D20/TESK1/HTT/TBC1D24/BBS4	1.960922235	0.00068306	0.001923352	TBC1D17/TESK1/MARK4/TBC1D10B/DNM2/LIMK2/TBC1D10A/TBC1D20/TBC1D22B/CROCC/EVI5L/GSK3B/TBC1D2/TBC1D13/RABEP2/PPP1R35/FUZ/KCTD17/TBC1D22A/RABGAP1/CNTROB/TBC1D15/TBC1D9B/CYLD/TBC1D16/TBC1D2B/ZMYND10/SGSM3/TAPT1/ATG3/SAXO1/WRAP73/ARHGAP35/HTT/TBC1D7/IFT140/TBC1D1/TBC1D14/CDK10/TBC1D8	1.830554013	0.033991747
REGULATION OF CHROMATIN ASSEMBLY OR DISASSEMBLY	1.934455957	0.000556174	0.022491349	PHF2/SIN3A/L3MBTL3/MORC2/PHF8/MPHOSPH8/LMNTD2/SETDB1/ZNF445/ATF7IP/SAMD1/TPR/DNMT1/KDM1A/PIK3CA/PARP10/TRIM28/ZNF304/TET1/CTR9/PPHLN1/MAP1S	1.646464302	0.010971787	0.018389144	MAP1S/TRIM28/PHF8/SPTY2D1/PHF2/PARP10/LMNTD2/TLK2/SAMD1/MORC2/SIN3A/PIK3CA/PADI2/CTR9/ZNF304/ZNF445/SETDB1/TAL1	1.790460129	0.041469597
REGULATION OF GENE EXPRESSION EPIGENETIC	1.974082864	0.000507357	0.022491349	EZH1/CREBZF/ARID1A/PHF2/SIN3A/BAZ2A/MTA1/PRMT7/L3MBTL3/KMT2D/HDAC6/MORC2/L3MBTL1/PHF8/HDAC4/MPHOSPH8/ARID1B/SMARCD1/AXIN1/SMCHD1/ZNF335/CTCF/MECP2/SETDB1/ZDBF2/SCMH1/CTBP1/BAHD1/ZNF445/ATF7IP/METTL3/HDAC5/DNMT3A/CENPV/SAMD1/TPR/KAT2B/UPF1/RBM15B/EP300/EXOSC10/KLF2/YTHDC1/DNMT1/SPHK2/HNRNPU/KDM1A/PIK3CA/SUV39H1/TRIM28/SUZ12/BMI1/NRDE2/ZNF304/ARID4A/RBM15/UBR2/MBD3/FAM172BP/TET1/PCGF3/CTR9/KDM1B/PP…	2.27095686	0.000648929	0.001923352	SIRT6/WBP2/MECP2/UPF1/SIRT1/ZNF335/BAHD1/HDAC5/KMT2D/TRIM28/PHF8/SIRT2/AXIN1/PHF2/EIF1/PCGF3/SMARCD1/ZNFX1/BAZ2A/EPC1/YTHDC1/JARID2/MBD3/KCNQ1/RBM15B/PPM1D/CDKN1C/EP300/MTA1/SPI1/KLF2/HDAC4/SAMD1/SPHK2/EZH1/GPX1/HDAC6/CGGBP1/KDM1B/KAT2B/MORC2/RLIM/NDN/IGF2/RB1/SIN3A/TDG/ARID1A/TRIM27/UBR2/PIK3CA/PADI2/CREBZF/PCGF5/CTR9/CTBP1/HDAC1/SUZ12/NRDE2/CTCF/ASIP/ZNF304/CDYL/MBD2/ZNF445/ARID4B	2.122519862	0.044067085
POSITIVE REGULATION OF HISTONE H3 K4 METHYLATION	1.847380495	0.000568505	0.022491349	OGT/KMT2A/KANSL1/HCFC1/KAT8/AUTS2/NELFA/KANSL3/PAXIP1/WDR5/DNMT1/SMAD4/KMT2E/RTF1/MYB/CTR9	1.548415256	0.023790642	0.036786057	NELFE/KAT8/NELFA/KANSL3/SMAD4/RTF1/HCFC1/KANSL1/WDR5/CTNNB1/MCRS1/CTR9/KMT2E/SNW1/PAXIP1	1.697897876	0.044690107
LIPID MODIFICATION	1.387525999	0.001001502	0.032928065	DGKA/DGKD/MTMR1/INPP5E/ACAD11/ECHDC2/CPT1B/DGKQ/INPP5D/LCAT/ACAD10/CERK/DGKZ/APPL2/LONP2/ABCA2/INPP5B/AKT2/MTMR4/CERKL/AUH/MBOAT4/MTMR12/PLPP6/SAMD1/ACACB/INPPL1/DGKE/GBA2/ABCD2/IRS1/ALOX12B/MTMR8/MLYCD/TYSND1/EPHX2/AKT1/SPHK2/PORCN/MAPK14/INPP4B/IVD/CRAT/CPT1A/CYP4V2/INPP5A/CROT/MTM1/ACAA1/ACADVL/B4GALNT2/RNF213/MBOAT1/SOAT2/CYP2E1/INPP5K/ABCD4/CYP2C8/MTMR10/PPARA/SLC35C1/SYNJ1/ABO/ACADS/IRS2/MT…	1.688689297	0.000598802	0.001923352	PPARD/SESN2/MTMR3/SYNJ1/POR/AKT2/AKT1/MBOAT7/PRKAG2/ABCD1/DGKZ/PEX5/ADIPOR1/INPP5K/ADIPOR2/SPHK1/PLPPR2/ALOX12/MTMR10/SYNJ2/ST3GAL4/ABCA2/INPPL1/IRS2/DGKQ/ACAA1/ABCG1/INPP5A/ACADVL/GBA2/ST3GAL2/LAMTOR1/NR4A3/PLIN5/SAMD1/SGPP2/SPHK2/INPP5E/OCRL/GBGT1/MFSD2A/CPT1B/DGAT2/GBA/LCAT/APPL2/A3GALT2/CERK/INPP5D/CRAT/ILVBL/CYP1A1/MTMR9/MTMR6/RNF213/SACM1L/DGKD/ABCD4/SLC35C1/MTMR11/CYP4F2/PLA2G7/PORCN/ECI1/…	1.538107648	0.045349666
REGULATION OF DOUBLE STRAND BREAK REPAIR	1.526011694	0.000511247	0.022491349	EP400/TRRAP/POGZ/MBTD1/MMS19/SMCHD1/DMAP1/KMT5C/PARP3/SETD2/RECQL5/UBR5/HELB/BRD8/HSF1/TP53BP1/WAS/DDX11/UBQLN4/KMT5B/ARID2/SPIDR/SIRT7/PRKDC/KDM1A/KLHL15/PARP1/PNKP/MAGEF1/TIMELESS/RTEL1/OGG1/RNF169/EPC2/ERCC6/TERF2IP/FIGNL1/FUS/WRAP53/RIF1/WDR48/SLF2/PML/USP51	1.832150818	0.000670691	0.001923352	FUS/SIRT6/SIRT7/PPP4C/WAS/ZCWPW1/KAT5/PNKP/KMT5C/HSF1/PML/TERF2IP/EPC1/EPC2/RTEL1/MRGBP/WRAP53/RECQL5/PPP4R3B/ACTR2/TRRAP/TFIP11/NUDT16L1/POGZ/EP400/TRIP12/PPP4R2/KLHL15/KMT5B/UBQLN4/OOEP/DMAP1/MBTD1/MAD2L2/ERCC6/RNF169/DEK/MORF4L1/SPIRE1/SETD2/BRD8	1.679081256	0.046860582
NON MEMBRANE BOUNDED ORGANELLE ASSEMBLY	1.365145539	0.00049975	0.022491349	TUBGCP6/CEP120/GOLGA8A/GOLGA8B/PAN2/CENPT/KAT2A/OFD1/NUMA1/OBSCN/EML3/MDN1/MYH3/ALMS1/SPICE1/POGZ/HAUS3/ATXN2L/CEP72/TRAPPC12/PPP1R35/CCDC69/TUBGCP3/RRP7BP/HAUS5/TNKS/TUBGCP4/TNNT3/GOLGA2P5/CCDC57/NCOR1/KIFC2/TMOD4/TCAP/CNTROB/CAPN3/CCDC61/KIAA0753/ARHGEF5/MDM1/TPR/INO80/KAT2B/RTTN/FITM1/GOLGA8N/WRAP73/CENPC/SMC1A/DHX37/KIF2A/LIMD1/INCENP/BIN2/TMOD2/GOLGA8R/PAN3/SENP6/MAP9/CCSAP/PRKDC/CCP110/CEP1…	1.672479143	0.000555864	0.001923352	CSNK1D/CHMP4B/CHMP1A/FLNA/HSPA1A/PLEC/ZFYVE1/CIRBP/TCAP/SRF/CHMP1B/ATXN2L/HSPA1B/MAPRE3/PLK2/E2F4/DDX3X/EML3/FITM1/WDR1/YTHDF1/ASAP1/YTHDF3/PDCD6IP/FLII/RBM14/KIFC2/PATL1/TRAF7/CCDC61/MSN/SRC/CDK5RAP2/FSCN1/DBNL/CHMP6/TUBGCP2/CHMP2A/PPP1R35/TNF/TUBGCP6/UBAP2L/CFLAR/CHMP2B/LSM14A/NUP62/PUM2/CNTROB/HCK/CHMP7/SMAD4/AURKC/CDS2/EDN1/NEK7/KAT2A/INO80/GOLGA2/DDX6/POGZ/AUP1/SH3PXD2B/POLDIP2/TRAPPC12/EIF4…	1.518812341	0.047226972
REGULATION OF DNA REPAIR	1.505883129	0.001013171	0.032928065	EP400/TRRAP/POGZ/MBTD1/MMS19/SMCHD1/DMAP1/KMT5C/WRNIP1/AXIN2/PARP3/FAM168A/SETD2/RECQL5/HDAC10/UBR5/HELB/BRD8/HSF1/TP53BP1/WAS/DDX11/UBQLN4/KMT5B/ARID2/SPIDR/SIRT7/POLH/PRKDC/KDM1A/KLHL15/XRCC1/PARP1/PNKP/MAGEF1/TIMELESS/TERF2/TRIM28/RTEL1/OGG1/NPAS2/RNF169/RAD52/EPC2/ERCC6/CDK9/SIRT1/TERF2IP/FIGNL1/UIMC1/FUS/WRAP53/RIF1/TMEM161A/WDR48/SLF2/PML/USP51/PARG	1.822316503	0.000628141	0.001923352	FUS/SIRT6/HDAC10/SIRT7/SIRT1/PPP4C/WAS/ZCWPW1/TRIM28/CDK9/KAT5/PNKP/KMT5C/HSF1/PML/TERF2IP/EPC1/EPC2/UIMC1/RTEL1/MRGBP/FAM168A/WRAP53/RECQL5/CEBPG/PPP4R3B/CUL4A/ACTR2/TRRAP/TFIP11/CCDC117/NUDT16L1/POGZ/EP400/TRIP12/WRNIP1/PPP4R2/KLHL15/KMT5B/UBQLN4/OOEP/DMAP1/MBTD1/MAD2L2/TERF2/ERCC6/RNF169/DEK/MORF4L1/SPIRE1/XRCC1/SETD2/BRD8	1.664099816	0.05006504
DNA CONFORMATION CHANGE	1.849306288	0.00050025	0.022491349	CHD3/CABIN1/EZH1/TOP3B/TSPYL2/CDAN1/CHD6/KAT6A/HP1BP3/PHF2/TSPYL4/KAT6B/SIN3A/BAZ2A/L3MBTL3/KMT2D/MORC2/L3MBTL1/PHF8/MPHOSPH8/CHD8/LMNTD2/AXIN1/SMCHD1/TOP2B/WRNIP1/CHTF18/DDX12P/CTCF/TSSK6/MECP2/SETDB1/AKAP8/ABL1/NCAPD2/ZDBF2/SCMH1/CTBP1/BAHD1/HIRA/ZNF445/ATF7IP/AKAP8L/RECQL5/HDAC5/ACIN1/DNMT3A/TOP1MT/CENPV/SAMD1/TPR/HELB/CHD2/SHPRH/UPF1/BAZ1B/DDX11/NCAPD3/TSPY26P/CHD7/NAP1L3/DNMT1/ERCC2/CHD1/CHA…	1.525169611	0.001156738	0.002638748	BRD2/SIRT6/NAA60/CHMP1A/AKAP8L/UBN1/MECP2/UPF1/ACIN1/PAF1/IGHMBP2/SIRT1/CHTF8/BAHD1/HDAC5/DDX3X/KMT2D/TOP1/TRIM28/PHF8/SIRT2/SPTY2D1/AXIN1/HIRA/PHF2/PHF13/ZNFX1/BAZ2A/TSPYL2/PARP10/TOP3A/KMT5A/MBD3/TSSK6/RTEL1/PPM1D/CDKN1C/CHD3/HNRNPA2B1/LMNTD2/AKAP8/RECQL5/ABL1/SAMD1/PSME4/BAZ1A/CABIN1/EZH1/CHTF18/ANXA1/DAXX/CDAN1/NCAPH2/ANP32B/TSPYL4/HMGA1/NOC2L/HHEX/WRNIP1/CHD2/MORC2/CHD4/NAA10/KAT6A/NDN	1.687237949	0.052532293
REGULATION OF DNA METABOLIC PROCESS	1.483597874	5e-04	0.022491349	CTC1/KMT2A/NFRKB/SMG6/YLPM1/JADE2/ING5/PRKD2/EP400/MEN1/EHMT2/ACTR5/ATM/JADE1/CIZ1/INO80E/POLG2/TRRAP/POGZ/MBTD1/MMS19/MPHOSPH8/SMCHD1/DMAP1/KMT5C/TNKS/MAP2K7/WRNIP1/CHTF18/INO80B/GATA3/AXIN2/MECP2/SMG1/MAPKAPK5/PRKCQ/PARP3/FAM168A/FOXP3/HMBOX1/SLX1A/SETD2/HNRNPD/RECQL5/HDAC10/THOC1/IGF1R/UBR5/HELB/BRD8/HSF1/INO80/YY1/SLX4/TP53BP1/WAS/UPF1/DDX11/UBQLN4/ATR/IL27RA/EXOSC10/PTK2B/PAXIP1/TGFB1/MAPK3/…	1.811831056	0.000560852	0.001923352	FUS/SIRT6/BAX/FLCN/MAP2K7/TGFB1/PPP1R10/MECP2/UPF1/HDAC10/UBE2B/PRKCD/SIRT7/STAT6/ARRB2/SUPT6H/BCL6/AKT1/SIRT1/CHTF8/PPP4C/WAS/ZCWPW1/TRIM28/KPNA1/CDK9/SMG5/KAT5/MAPK3/PNKP/KMT5C/HSF1/INO80B/PML/TERF2IP/CLCF1/EPC1/INO80E/SRC/ST20/EPC2/UIMC1/TNKS2/MBD3/YY1/RTEL1/MRGBP/TINF2/USP7/NDFIP1/PRKD2/SPI1/HNRNPA2B1/FAM168A/WRAP53/TNF/RECQL5/TEN1/CEBPG/CIZ1/PPP4R3B/IGF1R/CUL4A/ACTR2/OTUD4/TNFSF13/TRRAP/TFIP…	1.647714465	0.053868511
RNA EXPORT FROM NUCLEUS	1.571693356	0.001035197	0.033118207	SMG6/POM121C/MCM3AP/NCBP3/POM121/SMG1/NUP85/AKAP8L/SETD2/THOC1/TSC1/TPR/UPF1/RBM15B/PABPN1/ZC3H11A/SMG7/YTHDC1/ALKBH5/NUP133/SUPT6H/DDX39B/POM121B/NOL6/NUP153/NRDE2/THOC2/XPOT/DDX19A/NUP188/NUP214/SMG5/NUP62CL/XPO5/DDX19B/UPF2/NUP155/NXF1/THOC5/KHDRBS1/NXF5/IWS1/NUP160/NSUN2/NUP107/NUP93/NPAP1/DHX9	1.906359864	0.000688705	0.001923352	NXF1/CHTOP/AKAP8L/UPF1/POLDIP3/SUPT6H/DDX39B/SMG5/POM121C/NUP214/PABPN1/POM121/YTHDC1/NCBP3/RBM15B/HNRNPA2B1/THOC6/ZC3H11A/NUP62/SMG7/NUP153/POM121B/ALKBH5/DDX39A/AGFG1/ALYREF/KHDRBS1/SMG6/HHEX/NSUN2/MCM3AP	1.73902661	0.056000836
REGULATION OF CHROMATIN ORGANIZATION	1.977114259	0.000543478	0.022491349	SETD1A/PHF2/SIN3A/L3MBTL3/MORC2/PHF8/MPHOSPH8/LMNTD2/SETDB1/ZNF445/ATF7IP/SETD5/SAMD1/TPR/SSRP1/LSM11/DNMT1/HNRNPU/KDM1A/MLLT3/PIK3CA/PARP10/TRIM28/ZNF304/TET1/CTR9/PPHLN1/MAP1S	1.628909864	0.007680492	0.013283253	SETD1A/MAP1S/TRIM28/PHF8/SPTY2D1/PHF2/PARP10/LMNTD2/TLK2/SAMD1/SETD5/MORC2/METTL4/SIN3A/PIK3CA/PADI2/CTR9/ZNF304/ZNF445/SETDB1/TAL1	1.803012062	0.06062315
CHROMATIN ORGANIZATION	1.968067581	0.00049975	0.022491349	CHD3/USP21/OGT/KMT2A/CABIN1/NFRKB/CBX7/RBL2/KANSL1/HDAC7/EZH1/KAT2A/CREBZF/SETD1B/SMARCC2/KDM2A/TSPYL2/CDAN1/ING5/CHD6/EP400/MEN1/EHMT2/KDM3A/IKZF1/ARID1A/KMT2B/ACTR5/BRD3/BRD1/BCOR/KAT6A/SETD1A/INO80E/TRRAP/ASXL1/HP1BP3/PHF2/KDM3B/TSPYL4/KAT6B/SIN3A/BAZ2A/MTA1/GATAD2B/PRMT7/L3MBTL3/PHF21A/KMT2D/HDAC6/MORC2/L3MBTL1/MBTD1/PHF8/HDAC4/MPHOSPH8/CHD8/ARID1B/MCM3AP/EHMT1/RERE/SMARCD1/LMNTD2/MSL1/AXIN1/…	2.330828263	0.000537634	0.001923352	BRD2/SIRT6/KDM6B/WBP2/NAA60/RELA/ATXN7L3/BAP1/BAG6/UBN1/SAFB/MECP2/UPF1/KDM2A/ZBTB7A/HDAC10/PAF1/SIRT7/TADA2B/KMT2B/SUPT6H/SNAI1/SETD1B/BRD4/PHF1/SETD1A/SRCAP/SIRT1/DAPK3/MAP1S/ZNF335/BAHD1/BCORL1/HDAC5/CBX4/KMT2D/RCOR1/ASXL1/MLLT1/TOP1/BRD1/KDM5C/UBE2A/BRPF3/SUPT4H1/TRIM28/PHF8/SIRT2/JMJD6/MTA2/SPTY2D1/SS18L1/LRWD1/TAF6L/AXIN1/FAM50A/HIRA/RING1/KAT5/PHF2/MTHFR/PHF13/BANP/GATAD2A/KMT5C/EIF1/INO80…	2.149447922	0.065797656
PEPTIDYL LYSINE DIMETHYLATION	1.944094023	0.000574383	0.022491349	KMT2A/SETD1B/EHMT2/KDM3A/KMT2B/SETD1A/KMT2D/EHMT1/KMT5C/SETD2/SMYD2/KMT5B/SUV39H1/SMARCB1/ASH1L	1.571680142	0.026570048	0.040640613	KMT2B/SETD1B/SETD1A/KMT2D/KMT5C/DMRTC2/KMT5B/KDM3A/SMARCB1/SETD2/EHMT2/EHMT1/SETD3/SETD4	1.757887083	0.06934605
REGULATION OF PROTEIN DEACETYLATION	1.846209883	0.000528262	0.022491349	KAT2A/PRKD2/SKI/AKAP8/FOXP3/YEATS2/CTBP1/TPPP/AKAP8L/KAT14/ZBTB7B/EP300/UCN/CCAR2/DYRK1A/SREBF1/WDR5/SPHK2/SUV39H1/FNTA/MAPT/KDM5A/NIPBL/SIRT1/TP53/CAMK2D/NCAPG2/TADA3/PRKAA1/FRY/MBIP/ZZZ3/SGF29/PINK1/NEK3/DR1/TADA2A/PRMT6	2.223452111	0.000733138	0.001923352	SKI/AKAP8L/SREBF1/BCL6/SIRT1/CCAR2/ZBTB7B/VEGFA/BRMS1/MAPK8/TADA3/EP300/PRKD2/PINK1/AKAP8/DYRK1A/SAP30BP/SPHK2/ING2/UCN/KAT2A/SPRED2/TPPP/JDP2/NDN/WDR5/BEX4/SGF29/PRKAA1/DR1/CTBP1/FOXP3/FRY/NIPBL/LRRK2	2.034830997	0.071155849
GENE SILENCING BY RNA	1.5871314	0.000507872	0.022491349	SMAD3/TNRC6C/TNRC6A/DDX17/ZC3H7B/DROSHA/ZC3H7A/CNOT3/NCOR1/HELZ/AGO1/METTL3/DGCR8/PIWIL2/LIMD1/CNOT11/TIAL1/TGFB1/SRRT/EIF4ENIF1/CNOT1/CNOT6L/AGO3/PABPC1/AGO4/PUM2/DND1/NRDE2/CNOT10/FKBP6/DDX6/MOV10/HENMT1/MAP2K2/TDRKH/ADAR/PUM1/XPO5/CNOT6/PIWIL3/TNRC6B/TP53/AGO2/CELF1/TDRD1/AJUBA/PUS10/FXR1/FMR1/DICER1/ESR1/ELAVL1/ZFP36/CNOT8/TERT/EIF4G1	1.966469945	0.000661813	0.001923352	RIPK1/TGFB1/ZC3H12A/NCOR2/CNOT3/ZFP36/MAP2K2/DDX3X/SNIP1/SRRT/MAP2K1/AGO2/STAT3/CELF1/TIAL1/HNRNPA2B1/DND1/TNF/PABPC1/FMR1/EIF4G1/PUM2/ZC3H7B/DGCR8/IL6/DDX5/AGO4/ZC3H10/CLP1/DDX6/EIF4ENIF1/CNOT8/CNOT6/DDX17/ADAR/PIWIL4/RBM4	1.776800673	0.071948866
REGULATION OF HISTONE H3 K4 METHYLATION	1.981047946	0.000549753	0.022491349	OGT/KMT2A/KANSL1/EHMT2/BCOR/PYGO2/HCFC1/ZNF335/GATA3/KAT8/GFI1/AUTS2/NELFA/KANSL3/PAXIP1/WDR5/DNMT1/KDM1A/SMAD4/KMT2E/RTF1/MYB/CTR9	1.599633264	0.013835511	0.022743988	ZNF335/NELFE/KAT8/NELFA/KANSL3/SMAD4/RTF1/PYGO2/HCFC1/BCOR/KANSL1/WDR5/CTNNB1/MCRS1/CTR9/KMT2E/EHMT2/SNW1/PAXIP1	1.790340605	0.07273858
POSITIVE REGULATION OF PROTEIN ACETYLATION	1.652160297	0.000539084	0.022491349	DIP2A/KAT2A/GATA3/FOXP3/RPS6KA4/AUTS2/BRD7/ARNTL/PIWIL2/TADA2B/PAXIP1/MAPK3/SPHK2/CEP295/NAP1L2/SMAD4/SMARCB1/GLYR1/RPS6KA5/TERF2IP/PML/PRKAA1/DIP2B/MUC1/ARID5A/TADA2A/ARRB1/TAOK1	2.051939635	0.000755287	0.001923352	WBP2/GLYR1/TADA2B/DDX3X/KAT5/MAPK3/ARID5A/PML/TERF2IP/DIP2B/RPS6KA4/IL1B/MUC1/SPHK2/SMAD4/KAT2A/DIP2A/LIF/ARRB1/RAPGEF3/TAOK1/ARNTL/SMARCB1	1.852049966	0.079911759
REGULATION OF MICROTUBULE BASED PROCESS	1.445669914	0.00050025	0.022491349	CEP120/TTBK2/TBCD/KAT2A/GIT1/ATXN7/NUMA1/PKD1/EML3/STMN3/TACC3/TTC21B/ALMS1/SPICE1/CCDC65/HDAC6/PPP1R35/RASSF7/ARHGEF7/CCDC39/STK11/XRCC3/KLHL42/DIAPH1/RASSF1/MECP2/PARP3/BBS2/ABL1/CDK5R1/KATNB1/TPPP/NIN/CEP131/ATAT1/MDM1/TRIM46/BICD2/TPR/MARK4/KAT2B/MARK2/SLAIN1/GBA2/TRAF3IP1/ERBB2/PATJ/DYRK1A/CLIP3/SENP6/CDKN1B/MACF1/MAP9/CCSAP/HNRNPU/BICD1/CEP295/AKAP9/DCTN1/CKAP5/FSD1/APC2/CLASP1/NAT10/CEP97/…	1.855396486	0.000590319	0.001923352	CHMP4B/ARHGEF2/CHMP1A/MID1IP1/HSPA1A/MECP2/CHMP1B/MARK4/MARK2/HSPA1B/SIRT1/MAP1S/MAPRE3/RAC1/STK11/PLK2/EML3/ATF5/PAFAH1B1/FBXW5/LAMP1/PDCD6IP/CDKN1B/RBM14/GSK3B/CIB1/APC2/CDK5RAP2/DIAPH1/GBA2/CEP131/CHMP6/PKD1/CHMP2A/PPP1R35/CNIH2/DYRK1A/GIT1/GAS2L1/ABL1/RNASE10/CHMP2B/NUP62/CFAP45/CHMP7/TRIM36/CYLD/XRCC3/ATAT1/HDAC6/MAP6D1/KAT2A/RASSF1/TPPP/SLAIN2/MET/NUMA1/MAP1A/CDK2AP2/BICD2/DRC1/VPS4B/FES/DY…	1.6505332	0.083937932
REGULATION OF GLUCOSE METABOLIC PROCESS	1.662218155	0.00050813	0.022491349	OGT/ZNF692/PASK/KAT2A/FOXO1/C1QTNF3/DGKQ/CLK2/FOXK1/DYRK2/PPP1R3F/STK11/AKT2/NCOA2/RORA/MST1/ACACB/PPP1R3E/KAT2B/EP300/PDK2/IRS1/GSK3A/PHKG2/RORC/MLYCD/WDR5/USP7/FOXK2/GNMT/AKT1/PFKFB1/SIRT7/PGP/GNB3/SLC25A12/PDK3/GPT/FAM3A/RANBP2/INPP5K/PDK1/SIRT1/PPARA/TP53/COX11/GCK/SIK1/IRS2/MIDN/PPP1R3D/ACTN3/GSK3B/KHK/PFKFB2	2.092787885	0.000658328	0.001923352	MIDN/SESN2/GSK3A/SIRT7/AKT2/AKT1/SIRT1/STK11/ADIPOR1/INPP5K/GSK3B/PHLDA2/SRC/IRS2/DGKQ/C1QTNF1/PPP1R3D/EP300/USP7/BCKDK/PPP4R3B/CLK2/PPP1R3E/FOXK2/FAM3A/KAT2A/PPP1R3B/FOXK1/CRY1/PGP/DGAT2/GNMT/ARPP19/KAT2B/IGFBP4/WDR5/MST1/BAD/PPP1R3F/IGF2/PPP1CA/GPT/PHKG2/GCKR/PFKFB2/TFF3/POMC/EPM2AIP1/ERFE/SLC45A3/SIK1/ZNF692/SORBS1/GNB3	1.87750302	0.092695146
ESTABLISHMENT OF RNA LOCALIZATION	1.517608689	0.000502765	0.022491349	NUP210/SMG6/HNRNPA1L2/NPIPA1/ATM/POM121C/MCM3AP/NCBP3/POM121/TNKS/SMG1/KIF5C/UPF3A/NUP85/SIDT1/AKAP8L/SETD2/THOC1/TSC1/BICD2/TPR/HSF1/UPF1/RBM15B/TGFBR2/ATR/PABPN1/NUP205/AHCTF1/ZC3H11A/SMG7/YTHDC1/ALKBH5/KHSRP/ZC3H3/NUP133/SUPT6H/CKAP5/DDX39B/POM121B/NOL6/SIDT2/NUP153/NUP43/ZFP36L1/NRDE2/THOC2/HNRNPA3/NUP50/XPOT/DDX19A/NUP188/NUP214/ATXN2/SMG5/NUP62CL/XPO5/RANBP2/DDX19B/UPF2/NDC1/NUP155/NXF1/THO…	1.952208282	0.000628931	0.001923352	NXF1/CHTOP/AKAP8L/ZFP36/ZC3H3/FLOT1/UPF1/ZFP36L1/POLDIP3/SUPT6H/NUP98/DDX39B/SMG5/POM121C/HSF1/NUP214/PABPN1/POM121/YTHDC1/MVP/KHSRP/NCBP3/RBM15B/ARC/QKI/HNRNPA2B1/EIF5A/THOC6/FMR1/ZC3H11A/HNRNPA3/NUP62/SMG7/NUP153/POM121B/ALKBH5/DDX39A/AGFG1/TST/NUP58/ALYREF/NPIPA1/SENP2/KHDRBS1/SIDT2/SMG6/MX2/HHEX/BICD2/YBX1/NSUN2/TGFBR2/MCM3AP	1.734908485	0.094438403
RNA LOCALIZATION	1.411807696	0.001002506	0.032928065	NUP210/SMG6/HNRNPA1L2/NPIPA1/ATM/POM121C/MCM3AP/NCBP3/POM121/TNKS/CASC3/SMG1/KIF5C/UPF3A/NUP85/SIDT1/AKAP8L/SETD2/THOC1/TSC1/BICD2/TPR/HSF1/YY1/UPF1/RBM15B/TGFBR2/ATR/EXOSC10/PABPN1/NUP205/AHCTF1/ZC3H11A/SMG7/YTHDC1/ALKBH5/KHSRP/HNRNPU/BICD1/ZC3H3/NUP133/SUPT6H/CKAP5/DDX39B/POM121B/NOL6/SIDT2/NUP153/NUP43/ZNHIT6/ZFP36L1/NRDE2/PARN/THOC2/HNRNPA3/NUP50/XPOT/DDX19A/NUP188/NUP214/ATXN2/SMG5/NUP62CL/X…	1.857006623	0.000608273	0.001923352	NXF1/CHTOP/AKAP8L/ZFP36/ZC3H3/FLOT1/UPF1/CASC3/ZFP36L1/POLDIP3/SUPT6H/NUP98/DDX39B/SMG5/POM121C/HSF1/NUP214/PABPN1/POM121/YTHDC1/MVP/MEX3D/KHSRP/NCBP3/YY1/RBM15B/ARC/QKI/HNRNPA2B1/EIF5A/WRAP53/THOC6/FMR1/ZC3H11A/HNRNPA3/NUP62/SMG7/NUP153/ZNF385A/POM121B/ALKBH5/DDX39A/AGFG1/TST/NUP58/ALYREF/NPIPA1/SENP2/KHDRBS1/SIDT2/SMG6/MX2/NAF1/HHEX/BICD2/HNRNPAB/YBX1/NSUN2/TGFBR2/MCM3AP/PRPF6/SRSF1	1.634407159	0.099101042
PHOSPHATIDYLINOSITOL METABOLIC PROCESS	1.587159526	0.000502765	0.022491349	INPP4A/MTMR1/PLCG1/ITPKB/INPP5E/PLCH2/ATM/PIK3CD/PI4KA/PITPNM2/PITPNM1/INPP5D/SOCS7/PIK3C2B/PIGL/PIP4K2B/INPP5B/PLCD1/SMG1/SH3YL1/MTMR4/PLCD4/TTC7A/ATG14/PGAP2/MTMR12/PIP4K2A/INPPL1/DGKE/PI4KAP1/PLCB2/PGAP3/PIK3R4/MTMR8/PI4KAP2/PIGQ/PIK3R2/MPPE1/PIGG/PIK3R1/PIGO/SLA2/PIK3CA/SOCS5/PIP5K1C/UVRAG/INPP4B/INPP5A/MTM1/PIKFYVE/PIK3CG/PIK3C2A/CDIPT/PIGS/PIP4K2C/INPP5K/PGAP1/MTMR10/SYNJ1/PI4KB/PIGX/MTMR3/…	2.052766873	0.000628931	0.001923352	MTMR3/IP6K1/SYNJ1/ITPKC/PI4KAP2/SOCS3/MBOAT7/PI4KB/PIP5K1A/PIGQ/INPP5K/PIP5K1C/PITPNM1/PI4K2A/MTMR10/PIK3R2/PIK3CB/SYNJ2/SOCS1/PIGG/INPPL1/CDIPT/INPP5A/SLC27A1/MTMR14/PLCB3/PI4KAP1/ATG14/IP6K2/VAC14/INPP5E/OCRL/PI4KA/DPM2/GPAA1/IPMK/TTC7A/PLCB2/PIP4K2C/SOCS7/PDGFB/INPP5D/BECN1/TMEM150A/MTMR9/INPP1/MTMR6/PITPNM2/SACM1L/CSF1R/MTMR11/PIGV/SOCS5/ITPKA/EFR3A/PGAP3/PIK3CA/SMG1/MTMR12/PIK3R6/PLCD4/BMX/P…	1.8199632	0.108395101
REGULATION OF CHROMATIN ASSEMBLY	2.005525911	0.000568505	0.022491349	PHF2/SIN3A/L3MBTL3/MORC2/PHF8/MPHOSPH8/LMNTD2/SETDB1/ZNF445/ATF7IP/SAMD1/TPR/DNMT1/KDM1A/PIK3CA/PARP10/TRIM28/ZNF304/TET1/CTR9/PPHLN1	1.532225095	0.030732861	0.046249368	TRIM28/PHF8/SPTY2D1/PHF2/PARP10/LMNTD2/SAMD1/MORC2/SIN3A/PIK3CA/CTR9/ZNF304/ZNF445/SETDB1	1.768875503	0.112006831
RNA DESTABILIZATION	1.518808152	0.000514139	0.022491349	PAN2/DIS3L2/TNRC6C/TNRC6A/ZFP36L2/ZC3H12D/METTL16/CNOT3/METTL3/HNRNPD/ZC3H18/DXO/UPF1/RC3H2/PAN3/KHSRP/SAMD4B/EIF4ENIF1/HNRNPU/CNOT1/PATL2/CNOT6L/PATL1/PABPC1/DCP1B/DND1/ZFP36L1/PARN/MOV10/YTHDF1/PUM1/CNOT6/TNRC6B/AGO2/CELF1/DHX36/NT5C3B/ZFP36/CNOT8/CPEB3/ROCK1/TARDBP/DIS3/DHX9/DCPS/MEX3D/EXOSC9/METTL14/ROCK2/FTO	1.994577056	0.000676133	0.001923352	ZC3H12A/CNOT3/BTG2/ZFP36/UPF1/ZFP36L1/ZC3H18/TNFRSF1B/SAMD4B/YTHDF1/YTHDF3/AGO2/PATL1/NANOS3/MEX3D/KHSRP/CELF1/PLEKHN1/ZFP36L2/DND1/PABPC1/RC3H2/TOB1/TARDBP/DXO/EIF4ENIF1/RC3H1/GIGYF2/CNOT8/CNOT6/PNLDC1/YBX1/HNRNPD/PAN3/CNOT1/CPEB3/TNRC6A/MOV10/DHX36/TNRC6C/DCP1A/LSM1/DCP2/SAMD4A/ZC3H12D/ROCK1/CNOT6L	1.756692604	0.113178025
HISTONE DEACETYLATION	1.906812823	0.000512295	0.022491349	CHD3/HDAC7/KAT2A/SIRT3/PRKD2/SIN3B/SIN3A/BAZ2A/PER1/MTA1/RCOR3/GATAD2B/HDAC6/HDAC4/SKI/TBL1X/AKAP8/FOXP3/YEATS2/TRERF1/MTA3/CTBP1/AKAP8L/HDAC10/HDAC5/ZNF541/KAT14/ELK4/ZBTB7B/UCN/SUDS3/SREBF1/GATAD2A/WDR5/SIRT7/SPHK2/CHD4/MTA2/SUV39H1/PER2/MBD3/MIER2/KDM5A/SMARCAD1/NIPBL/SIRT1/TP53/RCOR1/MSL3/CAMK2D/NCAPG2/RBM14/TADA3/SFPQ/MBIP/MBD2/ZZZ3/SGF29/MSL3P1/PINK1/DR1/HDAC1/MIER3/TADA2A/PRMT6/TBL1XR1/RCO…	2.386342167	0.000681663	0.001923352	SIRT6/SKI/AKAP8L/HDAC10/SIRT7/SREBF1/BCL6/SIRT1/HDAC5/RCOR1/PER1/SIRT2/MTA2/ZBTB7B/GATAD2A/SIN3B/RBM14/MIER2/VEGFA/BAZ2A/BRMS1/MBD3/MAPK8/TADA3/SFPQ/GATAD2B/CHD3/MTA1/PRKD2/PINK1/HDAC7/AKAP8/HDAC11/HDAC4/SAP30BP/SPHK2/ING2/UCN/HDAC6/KAT2A/TBL1X/JDP2/MIER3/CHD4/TRERF1/WDR5	2.146577495	0.114974196
POSITIVE REGULATION OF HISTONE MODIFICATION	1.91902861	0.000510986	0.022491349	OGT/KMT2A/KANSL1/KAT2A/PAXBP1/PRKD2/ATM/HCFC1/GATA3/MECP2/KAT8/AKAP8/FOXP3/PHF1/CTBP1/RPS6KA4/AKAP8L/AUTS2/NELFA/BRD7/KANSL3/PIWIL2/ZBTB7B/TADA2B/PAXIP1/MAPK3/SREBF1/WDR5/PHF19/DNMT1/SPHK2/KDM1A/RNF20/NAP1L2/BRD4/SUV39H1/SART3/SMAD4/RNF40/ZNF304/SMARCB1/KMT2E/GLYR1/RPS6KA5/RTF1/MYB/TET1/CTR9/NIPBL/CDK9/SIRT1/TP53	2.402494732	0.000672043	0.001923352	WBP2/CHTOP/GLYR1/AKAP8L/MECP2/PAF1/SREBF1/TADA2B/BCL6/BRD4/PHF1/SIRT1/CDK9/MAPK3/ZBTB7B/ARID5A/VEGFA/RNF40/JARID2/NELFE/KAT8/PRKD2/PINK1/NELFA/AKAP8/FMR1/KANSL3/LMNA/SAP30BP/RPS6KA4/IL1B/MUC1/SPHK2/ING2/SMAD4/RTF1/KAT2A/HCFC1/PHF19/JDP2/DMRTC2/LIF/ARRB1/KANSL1/WDR5	2.160761671	0.116869746
POSITIVE REGULATION OF DNA METABOLIC PROCESS	1.433952826	0.000500751	0.022491349	PRKD2/EP400/ATM/CIZ1/POLG2/TRRAP/POGZ/MBTD1/MMS19/SMCHD1/DMAP1/KMT5C/TNKS/MAP2K7/CHTF18/MECP2/MAPKAPK5/PRKCQ/PARP3/FAM168A/HMBOX1/SLX1A/HNRNPD/HDAC10/IGF1R/BRD8/HSF1/SLX4/TP53BP1/WAS/DDX11/ATR/PTK2B/PAXIP1/TGFB1/MAPK3/KMT5B/TOX/ARID2/USP7/SPIDR/ERCC2/CD28/AKT1/PRKDC/XRCC1/PARP1/PNKP/TBX21/EXOSC6/TIMELESS/GFER/RAD50/TERF2/MSH2/TRIM28/TNKS2/RTEL1/WRN/PARN/ATRX/USP9X/ACD/ARRB2/NPAS2/PTPRC/NVL/EPC2/F…	1.923962789	0.000596659	0.001923352	FUS/SIRT6/BAX/MAP2K7/TGFB1/PPP1R10/MECP2/HDAC10/UBE2B/PRKCD/STAT6/ARRB2/AKT1/SIRT1/CHTF8/WAS/ZCWPW1/TRIM28/KAT5/MAPK3/PNKP/KMT5C/HSF1/PML/CLCF1/EPC1/SRC/ST20/EPC2/UIMC1/TNKS2/RTEL1/MRGBP/USP7/PRKD2/HNRNPA2B1/FAM168A/WRAP53/TNF/CEBPG/CIZ1/IGF1R/ACTR2/OTUD4/TNFSF13/TRRAP/CCDC117/MAPK1/CYP1B1/CHTF18/IL6/NEK7/RGCC/SLX4/PDGFB/POGZ/EP400/ACD/GFER/NAF1/KLF4/HSP90AA1/SLX1A/KMT5B/SLX1B/HNRNPD/OOEP/PTK2B/E…	1.678957808	0.120054882
HISTONE H3 ACETYLATION	1.909638813	0.000520021	0.022491349	KMT2A/LDB1/KAT2A/JADE2/TAF4/ING5/ATXN7/BRD1/JADE1/KAT6A/TAF6/TRRAP/KAT6B/SIN3A/PER1/MCM3AP/PBXIP1/GATA3/KAT8/CRTC2/BRPF1/YEATS2/HDAC5/BRPF3/LEF1/KAT14/KAT2B/PIWIL2/EP300/ATXN7L3/TAF5L/TAF6L/WDR5/SPHK2/TAF5/TAF10/NAP1L2/SMAD4/USP22/SMARCB1	2.417213072	0.00070373	0.001923352	WBP2/NAA60/ATXN7L3/CRTC2/SIRT1/HDAC5/PER1/BRD1/BRPF3/TAF6L/TAF4/KAT8/TAF10/LDB1/TADA3/EP300/SPI1/TAF7/BRPF1/TAF5L/TAF6/SPHK2/TRRAP/SMAD4/PBXIP1/KAT2A/USP22/ING5/LIF/TRIM16/KAT2B/MCM3AP/KAT6A/RAPGEF3/WDR5/JADE2/MAP3K7/SIN3A/SMARCB1/SGF29/DR1/JADE3/ATXN7/ING4	2.163425943	0.128815814
NEURAL TUBE FORMATION	1.492698782	0.00102145	0.032935745	KAT2A/TSC2/MED12/SKI/DEAF1/ARHGAP35/SEMA4C/IFT172/KDM2B/NPHP3/ABL1/SCRIB/DVL2/SETD2/RARG/MKS1/TSC1/SUFU/STK4/PTCH1/TGFB1/LUZP1/DVL3/SEC24B/FUZ/NODAL/MIB1/DVL1/APAF1/PRKACA/LIAS/GDF7/RARA/PTK7/BBS4/IFT122/TEAD2/BRD2/MTHFR	2.005963738	0.000668896	0.001923352	BRD2/CITED2/RARA/SKI/TGFB1/VASP/PRKACA/DVL3/DVL1/TSC2/MTHFR/SCRIB/ADM/DVL2/MED12/RALA/FUZ/ABL1/PFN1/SUFU/SEMA4C/RARG/HIF1A/KAT2A/DEAF1/KDM2B/PLXNB2/SDC4/LMO4/CDK20/ARHGAP35/FZD2/APAF1/SEC24B/FZD1/CELSR1/TSC1/SPINT2/WNT5A/TRAF6/SPINT1/IFT122/CASP3/SETD2	1.74933126	0.131720458
ANTIGEN RECEPTOR MEDIATED SIGNALING PATHWAY	1.494725251	0.000500751	0.022491349	FCHO1/PLCG1/CARD11/NFATC2/PRKD2/PIK3CD/TESPA1/INPP5D/IKBKB/BTN3A1/FYN/ZAP70/DGKZ/BTN3A3/STK11/GATA3/LAX1/ABL1/FOXP3/UBASH3A/RNF31/LIME1/PLCL2/TXK/WNK1/CTLA4/MALT1/SKAP1/CSK/ITK/RC3H2/PDE4D/BTN3A2/CD28/PTPN22/CD247/LCK/THEMIS/KLHL6/SH2D1A/SLA2/PIK3CA/BTN2A2/BLK/IGHV1OR15-1/PVRIG/GCSAM/BCL2/TRBC1/PTPRC/SPPL3/CEACAM1/FCRL3/CD160/TRBC2/CACNB3/PRKCH/NCKAP1L/BTNL10/IGHV4-34/IGHD/CD79B/CRKL/PRKCB/HRAS/R…	2.028025636	0.000595593	0.001923352	IKBKG/BAX/RELA/ZC3H12A/RBCK1/BTN2A1/STK11/SPPL3/DGKZ/NFKBID/HLA-A/IKBKB/LCP2/PTPRJ/LAPTM5/CRKL/RNF31/PSEN1/GPS2/PRKD2/ERMAP/CMTM3/SPG21/DUSP3/PRNP/ABL1/ICOSLG/LGALS3/CD81/FCHO1/NFKBIZ/KCNN4/LYN/CSK/MAPK1/THEMIS2/RC3H2/KHDRBS1/NECTIN2/SH2B2/CACNB3/HRAS/RC3H1/ELF1/ADA/INPP5D/RIPK2/BTNL8/BTN2A3P/MAP3K7/NFAM1/BTNL3/BTNL10/PRAM1/PDE4B/PIK3CA/PTPN6/WNK1/BMX/EIF2B5/TRAF6/CD276/LIME1/HHLA2/PIK3CD/FOXP3/G…	1.761375444	0.142204651
PHOSPHATIDYLINOSITOL BIOSYNTHETIC PROCESS	1.599185305	0.000505817	0.022491349	INPP4A/MTMR1/ITPKB/INPP5E/ATM/PIK3CD/PI4KA/PITPNM2/PITPNM1/INPP5D/SOCS7/PIK3C2B/PIGL/PIP4K2B/SMG1/SH3YL1/MTMR4/TTC7A/ATG14/PGAP2/PIP4K2A/INPPL1/DGKE/PI4KAP1/PGAP3/PIK3R4/PI4KAP2/PIGQ/PIK3R2/MPPE1/PIGG/PIK3R1/PIGO/SLA2/PIK3CA/SOCS5/PIP5K1C/UVRAG/INPP4B/MTM1/PIKFYVE/PIK3CG/PIK3C2A/CDIPT/PIGS/PIP4K2C/INPP5K/PGAP1/SYNJ1/PI4KB/PIGX/MTMR3/CISH/PIGB/MBOAT7/MTMR7/PIP5K1A	2.148829813	0.000640615	0.001923352	MTMR3/IP6K1/SYNJ1/ITPKC/PI4KAP2/SOCS3/MBOAT7/PI4KB/PIP5K1A/PIGQ/INPP5K/PIP5K1C/PITPNM1/PI4K2A/PIK3R2/PIK3CB/SYNJ2/SOCS1/PIGG/INPPL1/CDIPT/SLC27A1/MTMR14/PI4KAP1/ATG14/IP6K2/VAC14/INPP5E/OCRL/PI4KA/DPM2/GPAA1/IPMK/TTC7A/PIP4K2C/SOCS7/PDGFB/INPP5D/BECN1/TMEM150A/INPP1/MTMR6/PITPNM2/SACM1L/PIGV/SOCS5/ITPKA/EFR3A/PGAP3/PIK3CA/SMG1/PIK3R6/BMX/PIP5KL1/DPM3/PIP4K2B/SOCS4/CISH/FAM126B/PIGX/CDS1/ITPKB/PIK…	1.874007559	0.151054543
MRNA TRANSPORT	1.566769919	0.000507099	0.022491349	NUP210/SMG6/HNRNPA1L2/NPIPA1/POM121C/MCM3AP/NCBP3/POM121/TNKS/SMG1/KIF5C/UPF3A/NUP85/AKAP8L/SETD2/THOC1/BICD2/TPR/HSF1/UPF1/RBM15B/PABPN1/NUP205/AHCTF1/ZC3H11A/SMG7/YTHDC1/ALKBH5/KHSRP/ZC3H3/NUP133/SUPT6H/DDX39B/POM121B/NUP153/NUP43/ZFP36L1/THOC2/HNRNPA3/NUP50/DDX19A/NUP188/NUP214/SMG5/RANBP2/DDX19B/UPF2/NDC1/NUP155/NXF1/THOC5/XPO1/AAAS/FMR1/NXF5/IWS1/NUP160/ZFP36/NSUN2	2.129175147	0.000650195	0.001923352	NXF1/CHTOP/AKAP8L/ZFP36/ZC3H3/UPF1/ZFP36L1/POLDIP3/SUPT6H/NUP98/DDX39B/SMG5/POM121C/HSF1/NUP214/PABPN1/POM121/YTHDC1/MVP/KHSRP/NCBP3/RBM15B/ARC/QKI/HNRNPA2B1/EIF5A/THOC6/FMR1/ZC3H11A/HNRNPA3/NUP62/SMG7/NUP153/POM121B/ALKBH5/DDX39A/AGFG1/NUP58/ALYREF/NPIPA1/SENP2/SMG6/MX2/HHEX/BICD2/NSUN2/MCM3AP	1.847972533	0.15814982
HISTONE H4 ACETYLATION	1.616157598	0.000520833	0.022491349	OGT/KMT2A/KANSL1/KAT2A/JADE2/ING5/EP400/JADE1/KAT6A/NAA40/TRRAP/PER1/MBTD1/MSL1/HCFC1/DMAP1/APBB1/KAT8/MSL2/CTBP1/AUTS2/LEF1/BRD8/KANSL3/EP300/WDR5/USP22/SMARCB1/NCOA1/EPC2/CHD5/SIRT1/MSL3/IRF4/IWS1/BEND3/ZZZ3/MUC1/ING4/MSL3P1	2.191440475	0.000706714	0.001923352	NAA60/SIRT1/PER1/KAT5/EPC1/MSL1/KAT8/EPC2/MRGBP/EP300/SPI1/TAF7/NAA50/NCOA1/MSL2/KANSL3/MUC1/TRRAP/KAT2A/USP22/HCFC1/EP400/ING5/TRIM16/ARRB1/KAT6A/KANSL1/WDR5/JADE2/DMAP1/MBTD1/SMARCB1/MSL3/MCRS1/MORF4L1/JADE3/ING4/IWS1/CTBP1/BRD8	1.903799037	0.165475194
NUCLEAR EXPORT	1.510782677	0.001006036	0.032928065	SMG6/PKD1/POM121C/MCM3AP/CCHCR1/NCBP3/POM121/RANBP3/SMG1/XPO7/NUP85/STRADA/AKAP8L/XPO4/SETD2/THOC1/TSC1/TPR/NOP9/MALT1/UPF1/RBM15B/XPO6/PABPN1/ZC3H11A/SMG7/YTHDC1/ALKBH5/TGFB1/FRAT1/SIRT7/EIF4ENIF1/LZTS2/NUP133/SMURF1/SUPT6H/DDX39B/POM121B/NOL6/RANGAP1/NUP153/LSG1/NRDE2/THOC2/ANP32B/DNAJC27/PRKACA/XPOT/AKAP13/DDX19A/NUP188/NUP214/SMG5/NUP62CL/XPO5/EMD/DDX19B/UPF2/NUP155/NXF1/RRS1/THOC5/KHDRBS1/AN…	2.090116233	0.000631313	0.001923352	EMD/NXF1/CHTOP/AKAP8L/TGFB1/UPF1/SIRT7/POLDIP3/PRKACA/SUPT6H/RANBP3/RBM22/DDX39B/SMG5/POM121C/XPO6/NUP214/SMURF1/PABPN1/POM121/BAG3/GSK3B/YTHDC1/NCBP3/RBM15B/DESI1/HNRNPA2B1/PKD1/FRAT1/DUSP16/THOC6/TCF7L2/ZC3H11A/NUP62/SMG7/NUP153/IL1B/DNAJC27/NOP9/POM121B/ALKBH5/RANGAP1/DDX39A/AGFG1/ATXN1/ALYREF/KHDRBS1/SMG6/ANP32B/EIF4ENIF1/HHEX/CCHCR1/NSUN2/SFN/LZTS2/MCM3AP/RAPGEF3/EGR2/STRADA/GAS6	1.800449455	0.167813684
HISTONE LYSINE DEMETHYLATION	1.794013396	0.001137656	0.03472929	KDM2A/KDM3A/PHF2/KDM3B/PHF8/KDM4C/KDM2B/KDM5C/KDM4B/KDM8/HSF4/KDM1A/KDM6A/KDM4A/KDM5A/KDM1B/KDM6B/KDM4E/JMJD1C	2.384346569	0.000803213	0.001923352	KDM6B/KDM2A/UBE2B/KDM5C/PHF8/PHF2/KDM7A/KDM4B/KDM5B/HSF4/KDM6A/KDM3B/KDM1B/KDM2B/KDM4A/HR/KDM3A	2.089179983	0.174246627
GLUCOSE METABOLIC PROCESS	1.495450347	0.000501756	0.022491349	OGT/ZNF692/PASK/KAT2A/FOXO1/C1QTNF3/DGKQ/CLK2/FOXK1/HECTD4/DYRK2/PPP1R3F/STK11/WDTC1/BRAT1/GAPDHS/AKT2/NCOA2/CRTC2/RORA/MST1/ACACB/PPP1R3E/KAT2B/INPPL1/EP300/PDK2/IRS1/GSK3A/PHKG2/RORC/MLYCD/WDR5/USP7/FOXK2/ENO2/GNMT/AKT1/PFKFB1/SIRT7/PGP/GNB3/SLC25A12/MAPK14/H6PD/PIK3CA/PDK3/SLC37A4/GPT/CPT1A/TSTD1/PER2/FAM3A/RANBP2/INPP5K/PDK1/SIRT1/PFKL/PPARA/TP53/COX11/GCK/SLC25A1/SIK1/IRS2/MIDN/GHRL/PGM2L1/P…	2.099292163	0.000611247	0.001923352	MIDN/PPARD/SESN2/CRTC2/GSK3A/ATF4/SIRT7/G6PD/AKT2/AKT1/SIRT1/STK11/WDTC1/ADIPOR1/INPP5K/ADPGK/KBTBD2/GSK3B/PHLDA2/SRC/INPPL1/IRS2/GAA/DGKQ/KCNQ1/C1QTNF1/PPP1R3D/EP300/USP7/BRAT1/BCKDK/TNF/ATF3/PPP4R3B/CLK2/PPP1R3E/HK2/FOXK2/FAM3A/HK3/KAT2A/PPP1R3B/FOXK1/CRY1/PGP/PFKL/DGAT2/GNMT/SERP1/PC/ARPP19/KAT2B/IGFBP4/H6PD/HECTD4/HK1/WDR5/MST1/BAD/PPP1R3F/PGAM2/IGF2/SLC25A13/KCNJ11/PPP1CA/SLC25A1/LRP5/PIK3CA…	1.797371255	0.182312469
T CELL DIFFERENTIATION IN THYMUS	1.533109307	0.001556824	0.044272185	CARD11/ITPKB/STAT5B/TESPA1/ZFP36L2/ZAP70/BCL11B/STK11/GATA3/FOXP3/CD3E/PRR7/CAMK4/ERBB2/RASGRP1/DOCK2/TOX/CD28/PRKDC/SOS1/SOS2/SRF/ZFP36L1/ZEB1/JAG2/WNT1/BCL2/CD3G/ZC3H8/PTPRC/NCAPH2/AIRE/RIPK3/CD3D/TP53/CCR6	2.156555396	0.000703235	0.001923352	CLPTM1/ADAM8/ZFP36L1/SRF/STK11/JMJD6/FOXJ1/FZD7/MAFB/ZFP36L2/EGR3/STAT5B/JAG2/IL1B/FADD/FZD8/SOS2/SOS1/VNN1/ADAM17/PRR7/IL1A/GBA/NCAPH2/ADA/LIG4/FZD5/IHH/CTNNB1/IL7R/RIPK3	1.844832351	0.194342513
REGULATION OF RESPONSE TO DNA DAMAGE STIMULUS	1.367733569	0.001502253	0.043520309	EP400/ATM/TRRAP/POGZ/MBTD1/MMS19/NSMCE4A/SMCHD1/DMAP1/KMT5C/WRNIP1/AXIN2/SMG1/PARP3/ABL1/FAM168A/SETD2/RECQL5/ETAA1/HDAC10/THOC1/SMYD2/UBR5/HELB/BRD8/HSF1/PYHIN1/TP53BP1/WAS/DDX11/UBQLN4/ATR/CCAR2/DYRK1A/PAXIP1/KMT5B/ARID2/SPIDR/SIRT7/POLH/PRKDC/KDM1A/KLHL15/XRCC1/PARP1/PNKP/DDX39B/USP47/BCLAF1/MAGEF1/TIMELESS/TERF2/TRIM28/RAD9A/RTEL1/HIC1/OGG1/NPAS2/BCL2/RNF169/RAD52/FXR2/NEK4/MAPT/EPC2/CDKN2D/F…	1.992912978	0.000594177	0.001923352	FUS/SIRT6/PIAS4/PPP1R10/MCL1/HDAC10/PRKCD/SIRT7/IER3/SNAI1/PTTG1IP/SIRT1/FXR2/PPP4C/WAS/ZCWPW1/TRIM28/DDX39B/CCAR2/CDK9/KAT5/PNKP/KMT5C/HSF1/PML/TERF2IP/EPC1/EPC2/UIMC1/KMT5A/BCL2L1/RTEL1/MRGBP/RAD9A/CDKN2D/CASP9/FAM168A/WRAP53/DYRK1A/FMR1/RECQL5/ABL1/CEBPG/CD44/PPP4R3B/TPT1/DYRK3/CUL4A/MUC1/ACTR2/ZNF385A/TRRAP/ING2/HNRNPK/TFIP11/CCDC117/FEM1B/BID/NKX3-1/DDX5/NUDT16L1/CRY1/SPRED2/POGZ/EP400/NACC2…	1.680323273	0.195424647
REGULATION OF HISTONE MODIFICATION	1.751148821	0.000502513	0.022491349	OGT/KMT2A/KANSL1/KAT2A/PAXBP1/PRKD2/EHMT2/KDM3A/ATM/BCOR/PYGO2/MLLT6/SIN3A/SKI/HCFC1/ZNF335/CTCF/GATA3/MECP2/KAT8/AKAP8/KDM4C/NSD1/FOXP3/PHF1/YEATS2/CTBP1/RPS6KA4/GFI1/AKAP8L/AUTS2/SETD5/NELFA/HDAC5/UBR5/BRD7/KAT14/KANSL3/PIWIL2/ZBTB7B/UCN/TADA2B/PAXIP1/MAPK3/SREBF1/WDR5/PHF19/DNMT1/SPHK2/KDM1A/RNF20/SUPT6H/NAP1L2/TTLL12/BRD4/SUV39H1/AASS/SART3/SMAD4/ATRX/KDM4A/RNF40/ZNF304/SMARCB1/KMT2E/GLYR1/RP…	2.390456261	0.00062383	0.001923352	WBP2/FLCN/SKI/CHTOP/GLYR1/AKAP8L/MECP2/PAF1/UBE2B/SREBF1/TADA2B/SUPT6H/BCL6/BRD4/PHF1/SIRT1/PPP4C/ZNF335/HDAC5/CDK9/MAPK3/MTHFR/ZBTB7B/MLLT6/ARID5A/VEGFA/RNF40/JARID2/NELFE/KAT8/MAPK8/TADA3/NFYA/PRKD2/SPI1/PINK1/NELFA/TAF7/AKAP8/FMR1/KANSL3/PPP4R3B/LMNA/SAP30BP/RPS6KA4/IL1B/MUC1/SPHK2/ING2/UCN/NFYC/SMAD4/RTF1/SETD5/KAT2A/ZNF274/PYGO2/HCFC1/NOC2L/BCOR/KDM4A/PHF19/TRIP12/JDP2/DMRTC2/PPP4R2/LIF/ARRB…	2.070802541	0.204357001
MACROMOLECULE DEACYLATION	1.843452187	0.000505817	0.022491349	CHD3/HDAC7/KAT2A/SIRT3/PRKD2/SIN3B/SIN3A/BAZ2A/PER1/MTA1/RCOR3/GATAD2B/HDAC6/HDAC4/SKI/ABHD17A/TBL1X/AKAP8/FOXP3/YEATS2/PPT2/TRERF1/MTA3/CTBP1/TPPP/AKAP8L/HDAC10/HDAC5/ZNF541/KAT14/ELK4/ZBTB7B/EP300/UCN/CCAR2/DYRK1A/SUDS3/SREBF1/GATAD2A/WDR5/SIRT5/SIRT7/SPHK2/CHD4/MTA2/SUV39H1/ABHD10/PER2/FNTA/HDAC3/MBD3/MIER2/MAPT/KDM5A/SMARCAD1/NIPBL/SIRT1/TP53/RCOR1/MSL3/CAMK2D/NCAPG2/RBM14/FLNA/ABHD17B/ABHD16…	2.48300931	0.000640615	0.001923352	SIRT6/SKI/AKAP8L/FLNA/HDAC10/SIRT7/SREBF1/BCL6/SIRT1/HDAC5/RCOR1/PER1/SIRT2/MTA2/CCAR2/ABHD16B/ZBTB7B/GATAD2A/LYPLA2/SIN3B/ABHD17C/RBM14/MIER2/VEGFA/BAZ2A/ABHD17A/BRMS1/MBD3/MAPK8/TADA3/EP300/SFPQ/GATAD2B/CHD3/MTA1/PRKD2/PINK1/HDAC7/AKAP8/HDAC11/DYRK1A/HDAC4/ABHD16A/SAP30BP/ABHD13/SPHK2/ING2/UCN/HDAC6/KAT2A/SPRED2/TPPP/TBL1X/ABHD12/JDP2/MIER3/CHD4/ABHD17B/NDN/TRERF1/WDR5/BEX4	2.163230748	0.204516657
REGULATION OF MRNA CATABOLIC PROCESS	1.480987237	0.00100452	0.032928065	PAN2/DIS3L2/TNRC6C/TNRC6A/ZFP36L2/TRAF5/ZC3H12D/PCBP4/SECISBP2/CASC3/AXIN2/METTL16/CARHSP1/CNOT3/METTL3/GTPBP1/PRKCA/HNRNPD/TAF15/UPF1/RC3H2/ALKBH5/LARP1/PAN3/KHSRP/SAMD4B/AKT1/EIF4ENIF1/MYEF2/HNRNPU/CNOT1/PATL2/CNOT6L/PATL1/HNRNPA0/MAPK14/NBAS/PABPC1/DCP1B/PUM2/DND1/ZFP36L1/PARN/RBM10/MOV10/YTHDF1/RNASEL/FXR2/PUM1/CNOT6/TNRC6B/TIRAP/PRR5L/ZC3H14/AGO2/CELF1/FUS/E2F1/FXR1/MAPKAPK2/CIRBP/FMR1/DHX36…	2.126131983	0.000629327	0.001923352	FUS/ZC3H12A/DHX34/CNOT3/BTG2/ZFP36/CIRBP/MAPKAPK2/UPF1/TAF15/PRKCD/CASC3/ZFP36L1/AKT1/RBM10/FXR2/SAMD4B/MYD88/HNRNPA0/HNRNPM/YTHDF1/YTHDF3/FASTK/AGO2/PATL1/NANOS3/GTPBP1/VIM/MEX3D/KHSRP/CELF1/PLEKHN1/ZFP36L2/DND1/PABPC1/FMR1/PUM2/ALKBH5/MAGOH/RC3H2/TOB1/EIF4A3/TARDBP/SLC11A1/YBX3/EIF4ENIF1/RC3H1/GIGYF2/CNOT8/CNOT6/HNRNPAB/PNLDC1/YBX1/FASTKD5/TRAF3IP2/SECISBP2/HNRNPD/PABPC4/PAN3/CNOT1/ELAVL1/CPEB3…	1.80355961	0.208105872
PEPTIDYL LYSINE MODIFICATION	1.739062458	0.00049975	0.022491349	OGT/KMT2A/UHRF2/KANSL1/DIP2A/LDB1/HDAC7/EZH1/KAT2A/SETD1B/JADE2/TAF4/ING5/SIRT3/ATXN7/EP400/MEN1/EHMT2/KDM3A/KMT2B/BRD1/JADE1/BCOR/TAF1/KAT6A/NAA40/PYGO2/TAF6/SETD1A/PIAS3/TRRAP/MLLT6/KAT6B/SIN3A/PER1/KMT2D/HDAC6/MBTD1/HDAC4/MCM3AP/EHMT1/MSL1/HCFC1/DMAP1/KMT5C/PBXIP1/ZNF335/CTCF/GATA3/APBB1/MECP2/SETDB1/KAT8/MED24/KDM4C/CRTC2/MSL2/NSD1/BRPF1/CBX4/FOXP3/PHF1/YEATS2/CTBP1/RPS6KA4/CAPN3/GFI1/AUTS2/S…	2.38506158	0.000560538	0.001923352	WBP2/NAA60/RELA/FLCN/ATXN7L3/CRTC2/GLYR1/TOLLIP/BAG6/PIAS4/MECP2/ZMIZ1/HDAC10/SIRT7/POR/TADA2B/DOT1L/KMT2B/SUPT6H/SETD1B/BRD4/UBE2I/PHF1/SETD1A/SRCAP/CREBBP/SIRT1/ZNF335/HDAC5/CBX4/KMT2D/PER1/MLLT1/BRD1/WDR82/BRPF3/TRIM28/SIRT2/JMJD6/TAF6L/KAT5/TAF4/MAPK3/MUL1/CXXC1/KMT5C/MLLT6/DOHH/ARID5A/PML/SENP3/STX1A/EPC1/MSL1/JARID2/EGR1/NELFE/KAT8/EPC2/TAF10/KMT5A/MBD3/LDB1/DESI1/MRGBP/TADA3/EP300/NFYA/SPI…	2.062062019	0.208657432
RNA CATABOLIC PROCESS	1.381556091	0.00050025	0.022491349	PAN2/DIS3L2/SMG6/TNRC6C/TNRC6A/ATM/EDC4/ZFP36L2/TRAF5/ZC3H12D/PCBP4/SECISBP2/SLFN13/CASC3/AXIN2/DROSHA/SMG1/UPF3A/METTL16/CARHSP1/CNOT3/SKIV2L/AGO1/METTL3/GTPBP1/PRKCA/HNRNPD/TAF15/SLFN14/ZC3H18/DXO/UPF1/EXOSC10/CNOT11/SMG7/RC3H2/ALKBH5/ELAC2/LARP1/ZSWIM8/PAN3/ZCCHC8/KHSRP/SAMD4B/AKT1/EIF4ENIF1/MYEF2/HNRNPU/CNOT1/PATL2/CNOT6L/PATL1/HNRNPA0/MAPK14/NBAS/SIDT2/AGO3/PABPC1/EXOSC6/GSPT2/AGO4/DCP1B/PUM…	2.071737	0.000577701	0.001923352	FUS/DEDD2/ZSWIM8/ZC3H12A/DHX34/CNOT3/BTG2/HSPA1A/ZFP36/CIRBP/MAPKAPK2/ZHX2/UPF1/TAF15/PRKCD/CASC3/ZFP36L1/ZC3H18/TNFRSF1B/TUT1/AKT1/RBM10/HSPA1B/ERN1/FXR2/SAMD4B/HELZ2/MYD88/SMG9/HNRNPA0/HNRNPM/YTHDF1/SMG5/YTHDF3/FASTK/AGO2/PATL1/NANOS3/GTPBP1/VIM/MEX3D/KHSRP/CELF1/DDX49/CTIF/PLEKHN1/EDC4/ETF1/ZFP36L2/DND1/PABPC1/FMR1/SMG7/PUM2/PPP1R8/ALKBH5/RNPS1/MAGOH/SKIV2L/RC3H2/TOB1/EIF4A3/TARDBP/SLC11A1/SID…	1.726646545	0.238174843
REGULATION OF CARBOHYDRATE BIOSYNTHETIC PROCESS	1.596641233	0.000511771	0.022491349	OGT/ZNF692/PASK/KAT2A/FOXO1/C1QTNF3/DGKQ/CLK2/DYRK2/PPP1R3F/STK11/AKT2/SMPD3/MST1/PPP1R3E/KAT2B/EP300/AP2A1/PDK2/IRS1/PTK2B/GSK3A/TGFB1/WDR5/USP7/GNMT/AKT1/SIRT7/PGP/GPT/FAM3A/RANBP2/INPP5K/SIRT1/PPARA/GCK/SIK1/IRS2	2.296535655	0.000681663	0.001923352	SESN2/TGFB1/GSK3A/SIRT7/AKT2/AKT1/SIRT1/STK11/AP2A1/INPP5K/GSK3B/NFKB1/IRS2/DGKQ/PPP1R3D/EP300/USP7/PPP4R3B/CLK2/PPP1R3E/FAM3A/KAT2A/PPP1R3B/CRY1/PGP/DGAT2/GNMT/PDGFB/PTAFR/ARPP19/KAT2B/NTSR1/HRH1/SNCA/WDR5/MST1/PPP1R3F/PTK2B/IGF2/P2RY6/PPP1CA/SMPD3/GPT/EPM2AIP1/ERFE/PLEK/SIK1/ZNF692/SORBS1	1.946588444	0.244926101
MONOSACCHARIDE METABOLIC PROCESS	1.374829353	5e-04	0.022491349	OGT/ZNF692/MAN2A2/PASK/KAT2A/GALT/FOXO1/C1QTNF3/DGKQ/CLK2/FOXK1/HECTD4/DYRK2/PPP1R3F/POFUT2/STK11/WDTC1/BRAT1/GAPDHS/AKT2/NCOA2/CRTC2/RORA/MST1/ACACB/PPP1R3E/MAN2C1/KAT2B/INPPL1/EP300/PDK2/IRS1/MPI/GSK3A/PHKG2/RORC/MLYCD/WDR5/MAN2A1/USP7/FOXK2/ENO2/GNMT/AKT1/PFKFB1/SIRT7/PGP/GNB3/MAN2B2/SLC25A12/SLC23A1/MAPK14/H6PD/PIK3CA/PDK3/SLC37A4/GPT/CPT1A/TSTD1/POFUT1/PER2/PMM1/FAM3A/HKDC1/RANBP2/FUT7/INPP5…	2.082586274	0.000582751	0.001923352	MIDN/PPARD/SESN2/CRTC2/GSK3A/POFUT2/PFKFB3/ATF4/SLC35A2/SIRT7/G6PD/AKT2/AKT1/SIRT1/STK11/WDTC1/ADIPOR1/INPP5K/ADPGK/KBTBD2/GSK3B/PHLDA2/GCLC/SRC/INPPL1/IRS2/B4GALT1/GAA/DGKQ/KCNQ1/C1QTNF1/PPP1R3D/MAN2A2/EP300/USP7/BRAT1/BCKDK/MAN2B1/TNF/ATF3/PGD/FUT4/PPP4R3B/CLK2/MAN2C1/PPP1R3E/CHST15/HK2/FOXK2/FAM3A/MAN2B2/HK3/SLC2A3/KAT2A/PPP1R3B/UXS1/FOXK1/CRY1/PGP/PFKL/DGAT2/GLYCTK/GNMT/SERP1/FUT7/PC/ARPP19/S…	1.728707814	0.25045993
REGULATION OF CELLULAR CARBOHYDRATE METABOLIC PROCESS	1.488322218	0.001519757	0.043520309	OGT/ZNF692/PASK/KAT2A/GIT1/FOXO1/C1QTNF3/DGKQ/CLK2/FOXK1/HDAC4/DYRK2/PPP1R3F/STK11/AKT2/NCOA2/NCOR1/RORA/MST1/ACACB/PPP1R3E/KAT2B/EP300/PDK2/IRS1/PTK2B/GSK3A/PHKG2/RORC/MLYCD/WDR5/USP7/FOXK2/GNMT/AKT1/PFKFB1/SIRT7/PGP/GNB3/SLC25A12/PDK3/GPT/PRKCE/FAM3A/RANBP2/INPP5K/PDK1/SIRT1/PPARA/TP53/COX11/GCK/SIK1/IRS2/MIDN/PPP1R3D	2.196634081	0.000628141	0.001923352	SIRT6/MIDN/SESN2/GSK3A/SIRT7/AKT2/AKT1/SIRT1/STK11/ADIPOR1/INPP5K/GSK3B/PHLDA2/SRC/IRS2/STAT3/DGKQ/C1QTNF1/PPP1R3D/EP300/USP7/BCKDK/GIT1/HDAC4/PPP4R3B/CLK2/PPP1R3E/FOXK2/DDIT4/FAM3A/KAT2A/PPP1R3B/FOXK1/CRY1/PGP/DGAT2/GNMT/PTAFR/ARPP19/KAT2B/IGFBP4/NTSR1/HRH1/SNCA/WDR5/MST1/BAD/CBFA2T3/PPP1R3F/PTK2B/IGF2/P2RY6/PPP1CA/GPT/PHKG2/GCKR/PFKFB2/TFF3/POMC/EPM2AIP1/ERFE/PLEK/SLC45A3/SIK1/ZNF692/SORBS1/GNB…	1.842478149	0.250852847
MRNA CATABOLIC PROCESS	1.423585948	0.000500501	0.022491349	PAN2/DIS3L2/SMG6/TNRC6C/TNRC6A/ATM/EDC4/ZFP36L2/TRAF5/ZC3H12D/PCBP4/SECISBP2/CASC3/AXIN2/SMG1/UPF3A/METTL16/CARHSP1/CNOT3/SKIV2L/AGO1/METTL3/GTPBP1/PRKCA/HNRNPD/TAF15/SLFN14/DXO/UPF1/EXOSC10/CNOT11/SMG7/RC3H2/ALKBH5/LARP1/PAN3/KHSRP/SAMD4B/AKT1/EIF4ENIF1/MYEF2/HNRNPU/CNOT1/PATL2/CNOT6L/PATL1/HNRNPA0/MAPK14/NBAS/AGO3/PABPC1/EXOSC6/GSPT2/AGO4/DCP1B/PUM2/DND1/ZFP36L1/PARN/CNOT10/RBM10/MOV10/TTC37/YT…	2.141215158	0.000597372	0.001923352	FUS/ZC3H12A/DHX34/CNOT3/BTG2/HSPA1A/ZFP36/CIRBP/MAPKAPK2/ZHX2/UPF1/TAF15/PRKCD/CASC3/ZFP36L1/TUT1/AKT1/RBM10/HSPA1B/ERN1/FXR2/SAMD4B/HELZ2/MYD88/SMG9/HNRNPA0/HNRNPM/YTHDF1/SMG5/YTHDF3/FASTK/AGO2/PATL1/NANOS3/GTPBP1/VIM/MEX3D/KHSRP/CELF1/CTIF/PLEKHN1/EDC4/ETF1/ZFP36L2/DND1/PABPC1/FMR1/SMG7/PUM2/ALKBH5/RNPS1/MAGOH/SKIV2L/RC3H2/TOB1/EIF4A3/TARDBP/SLC11A1/DDX5/AGO4/NUDT16L1/SMG6/YBX3/DXO/RNH1/EIF4ENI…	1.782400553	0.257495841
PROTEIN DEMETHYLATION	1.778189276	0.001676914	0.046713691	KDM2A/KDM3A/PHF2/KDM3B/PHF8/KDM4C/KDM2B/KDM5C/KDM4B/KDM8/HSF4/KDM1A/KDM6A/KDM4A/FBXL19/KDM5A/KDM1B/KDM6B/KDM4E/JMJD1C/ALKBH4/KDM7A	2.515123287	0.000788022	0.001923352	KDM6B/KDM2A/UBE2B/FBXL19/KDM5C/PHF8/JMJD6/PHF2/KDM7A/JARID2/KDM4B/KDM5B/HSF4/KDM6A/KDM3B/KDM1B/KDM2B/KDM4A/HR/KDM3A	2.146656281	0.271535869
PROTEIN ACETYLATION	1.711948633	0.000501002	0.022491349	OGT/KMT2A/KANSL1/DIP2A/LDB1/KAT2A/JADE2/TAF4/ING5/ATXN7/EP400/BRD1/JADE1/TAF1/FOXO1/KAT6A/NAA40/PYGO2/TAF6/TRRAP/KAT6B/SIN3A/PER1/NAA16/MBTD1/MCM3AP/MSL1/HCFC1/DMAP1/PBXIP1/CTCF/GATA3/APBB1/MECP2/KAT8/MED24/CRTC2/MSL2/BRPF1/FOXP3/YEATS2/CTBP1/RPS6KA4/AUTS2/SETD5/CREBBP/ATAT1/SRCAP/HDAC5/BRPF3/MLLT1/LEF1/BRD7/KAT14/BRD8/ARNTL/KAT2B/KANSL3/PIWIL2/EP300/ATXN7L3/TADA2B/TAF5L/TAF6L/PAXIP1/MAPK3/WDR5/S…	2.454665967	0.00059952	0.001923352	WBP2/NAA60/FLCN/ATXN7L3/CRTC2/GLYR1/BAG6/MECP2/POR/TADA2B/SRCAP/CREBBP/SIRT1/HDAC5/DDX3X/PER1/MLLT1/BRD1/BRPF3/TAF6L/KAT5/TAF4/MAPK3/SPHK1/ARID5A/GSK3B/PML/TERF2IP/EPC1/MSL1/KAT8/EPC2/TAF10/MBD3/LDB1/MRGBP/TADA3/EP300/NFYA/SPI1/TAF7/NAA50/NCOA1/MSL2/BRPF1/KANSL3/DIP2B/RPS6KA4/TAF5L/IL1B/MUC1/TAF6/SPHK2/TRRAP/NFYC/SMAD4/PBXIP1/ATAT1/SETD5/GTF3C4/KAT2A/USP22/PYGO2/HCFC1/MED24/EP400/NOC2L/DIP2A/ING5…	2.0833073	0.275814519
GLYCEROPHOSPHOLIPID BIOSYNTHETIC PROCESS	1.454935852	0.000501253	0.022491349	DGKA/PLA2G6/INPP4A/DGKD/MTMR1/ITPKB/INPP5E/LPCAT4/ATM/PIK3CD/PI4KA/SLC44A2/DGKQ/PITPNM2/PITPNM1/INPP5D/LCAT/DGKZ/SOCS7/PIK3C2B/PIGL/ACP6/PIP4K2B/SMG1/SH3YL1/MTMR4/TTC7A/ATG14/PGAP2/PIP4K2A/TAMM41/INPPL1/DGKE/PI4KAP1/CHKB/PCYT2/PGAP3/PIK3R4/PI4KAP2/PIGQ/PIK3R2/MPPE1/LPIN1/GPAM/PIGG/AGPAT3/PIK3R1/PIGO/SLA2/PIK3CA/SOCS5/PIP5K1C/UVRAG/INPP4B/ABHD3/PGS1/PTDSS2/MTM1/PIKFYVE/PIK3CG/PLD2/PIK3C2A/CDIPT/PI…	2.199833787	0.000598802	0.001923352	LPCAT1/MTMR3/IP6K1/SYNJ1/GPAT4/ITPKC/PCYT1A/PI4KAP2/SOCS3/MBOAT7/PI4KB/PIP5K1A/DGKZ/PIGQ/INPP5K/PIP5K1C/PITPNM1/ABHD8/ABHD4/PI4K2A/PIK3R2/PIK3CB/SYNJ2/PISD/SOCS1/CLN3/ABHD5/PIGG/INPPL1/AGPAT1/DGKQ/CDIPT/PGS1/SLC27A1/MTMR14/PI4KAP1/PLD2/ATG14/AGPAT2/IP6K2/VAC14/AGPAT4/FAR1/CHKB/INPP5E/OCRL/PI4KA/PTDSS2/DPM2/GPAA1/CDS2/IPMK/TTC7A/MFSD2A/AGPAT3/PLA2G6/CHKA/PIP4K2C/SOCS7/PDGFB/LCAT/GPAT3/INPP5D/BECN1…	1.827384819	0.277436467
HISTONE MODIFICATION	1.791442321	0.00049975	0.022491349	CHD3/USP21/OGT/KMT2A/KANSL1/LDB1/HDAC7/EZH1/KAT2A/PAXBP1/SETD1B/JADE2/TAF4/KDM2A/ING5/SIRT3/PRKD2/ATXN7/EP400/MEN1/EHMT2/KDM3A/KMT2B/ATM/BRD1/JADE1/BCOR/TAF1/KAT6A/NAA40/PYGO2/TAF6/SETD1A/SIN3B/TRRAP/ASXL1/MLLT6/PHF2/KDM3B/KAT6B/SIN3A/BAZ2A/PER1/MTA1/RCOR3/GATAD2B/PRMT7/KMT2D/MAP3K12/USP36/HDAC6/MBTD1/PHF8/HDAC4/SKI/MCM3AP/EHMT1/MSL1/HCFC1/DMAP1/KMT5C/PBXIP1/ZNF335/TBL1X/MYSM1/CTCF/GATA3/APBB1/PK…	2.539828892	0.000541712	0.001923352	SIRT6/KDM6B/WBP2/NAA60/RYBP/FLCN/ATXN7L3/SKI/CHTOP/BAP1/CRTC2/GLYR1/AKAP8L/MECP2/KDM2A/HDAC10/PAF1/UBE2B/PRKCD/SIRT7/SREBF1/TADA2B/DOT1L/KMT2B/SUPT6H/BCL6/SETD1B/BRD4/FBXL19/PHF1/SETD1A/SRCAP/CREBBP/SIRT1/PPP4C/ZNF335/HDAC5/KMT2D/RCOR1/PER1/ASXL1/MLLT1/BRD1/WDR82/KDM5C/UBE2A/BRPF3/PHF8/SIRT2/JMJD6/MTA2/TAF6L/RING1/CDK9/KAT5/PHF2/TAF4/MAPK3/MTHFR/ZBTB7B/CXXC1/GATAD2A/KMT5C/MLLT6/SIN3B/RBM14/CARM1/…	2.165635606	0.28004123
PROTEIN ACYLATION	1.720926819	5e-04	0.022491349	OGT/KMT2A/KANSL1/DIP2A/LDB1/KAT2A/JADE2/TAF4/ING5/ATXN7/EP400/BRD1/JADE1/TAF1/FOXO1/KAT6A/NAA40/PYGO2/TAF6/TRRAP/KAT6B/SIN3A/PER1/NAA16/MBTD1/ZDHHC8/ZDHHC11/MCM3AP/MSL1/HCFC1/DMAP1/PBXIP1/CTCF/GATA3/APBB1/MECP2/KAT8/MED24/CRTC2/MSL2/BRPF1/FOXP3/YEATS2/CTBP1/RPS6KA4/AUTS2/SETD5/CREBBP/ATAT1/SRCAP/HDAC5/BRPF3/MBOAT4/MLLT1/LEF1/ZDHHC23/BRD7/ZDHHC18/KAT14/BRD8/ARNTL/KAT2B/ZDHHC11B/KANSL3/PIWIL2/EP300…	2.470502191	0.00058309	0.001923352	WBP2/NAA60/FLCN/ATXN7L3/CRTC2/GLYR1/BAG6/MECP2/DLST/OGDH/POR/TADA2B/SRCAP/CREBBP/SIRT1/HDAC5/DDX3X/PER1/MLLT1/BRD1/BRPF3/TAF6L/KAT5/TAF4/MAPK3/SPHK1/ZDHHC5/ZDHHC18/ZDHHC8/ARID5A/GSK3B/PML/TERF2IP/EPC1/MSL1/KAT8/EPC2/TAF10/MBD3/LDB1/MRGBP/TADA3/EP300/NFYA/SPI1/TAF7/NAA50/ZDHHC19/NCOA1/ZDHHC7/MSL2/BRPF1/KANSL3/DIP2B/RPS6KA4/TAF5L/IL1B/MUC1/TAF6/SPHK2/TRRAP/ZDHHC6/NFYC/SMAD4/PBXIP1/ATAT1/SETD5/GOLGA…	2.095714505	0.280931619
ACTIVATION OF GTPASE ACTIVITY	1.637725143	0.000507872	0.022491349	ARHGAP45/BCR/SGSM2/TBC1D10C/TBC1D4/SIPA1/RALGAPB/SGSM3/AKT2/TBC1D2B/TBC1D14/SCRIB/ARHGEF19/ARHGEF5/SIPA1L3/RALGAPA1/TSC1/TBC1D25/TBC1D17/EVI5L/PTK2B/RALGAPA2/RASGRP1/RUNDC1/TBC1D13/TBC1D3B/EPHA1/APC2/RANGAP1/TBC1D3L/RABGAP1/GMIP/TBC1D10B/TBC1D5/BCAS3/TBC1D9B/SGSM1/RAP1GAP2/RCC2/ARHGAP25/TBCK/ARHGEF10/SLC27A4/CRKL/NEDD9/SYDE2/GARNL3/TBC1D26/TBC1D22B/SIPA1L1/PIP5K1A/FOXJ1/TBC1D22A/TIAM1/TBC1D10A/US…	2.402949587	0.000661813	0.001923352	TBC1D17/GMIP/RHOG/TBC1D10B/AKT2/NDEL1/TBC1D10A/PIP5K1A/TBC1D22B/SCRIB/TAX1BP3/EVI5L/ABR/TBC1D25/APC2/FOXJ1/CRKL/SIPA1/USP6/SGSM2/TBC1D2/CRK/TBC1D3B/TBC1D13/ARHGAP45/TBC1D22A/RABGAP1/TBC1D3L/RANGAP1/TBC1D15/TBC1D9B/SIPA1L2/RAP1GAP2/TBC1D16/TBC1D2B/SGSM3/RUNDC1/SIPA1L1/SLC27A4/TBC1D3I/BCR/RAP1GAP/RALGAPB/CORO1C/PTK2B/ARHGAP22/TIAM2/TBC1D3K/TBC1D7/TSC1/RALGAPA2/TBC1D1/ARHGAP24/TBC1D9/TBC1D14/TBC1D3C…	2.020337365	0.292784225
GLYCEROPHOSPHOLIPID METABOLIC PROCESS	1.428757521	0.00049975	0.022491349	DGKA/PLA2G6/INPP4A/DGKD/MTMR1/PLCG1/ITPKB/INPP5E/TMEM86B/PLCH2/LPCAT4/ATM/PIK3CD/PI4KA/SLC44A2/DGKQ/PITPNM2/PITPNM1/INPP5D/LCAT/PLA2G4B/GDPD3/DGKZ/SOCS7/PIK3C2B/PIGL/ACP6/PIP4K2B/INPP5B/MECP2/PLCD1/SMG1/SH3YL1/MTMR4/PLCD4/TTC7A/ATG14/PGAP2/MTMR12/PIP4K2A/TAMM41/SMPD4/INPPL1/DGKE/PI4KAP1/PLCB2/THEM5/ABCA3/CHKB/PCYT2/PGAP3/PIK3R4/MTMR8/PI4KAP2/PNPLA7/PIGQ/PIK3R2/MPPE1/LPIN1/PGP/GPAM/PIGG/AGPAT3/PIK…	2.204254578	0.000571429	0.001923352	LPCAT1/MTMR3/IP6K1/NR1H2/SYNJ1/MECP2/GPAT4/TMEM86B/ITPKC/PCYT1A/PI4KAP2/SOCS3/MBOAT7/PNPLA6/PI4KB/PIP5K1A/DGKZ/PAFAH1B1/PIGQ/INPP5K/PIP5K1C/ABHD16B/PITPNM1/ABHD8/ABHD4/PI4K2A/MTMR10/PIK3R2/PIK3CB/SYNJ2/PISD/SOCS1/CLN3/ABHD5/PIGG/INPPL1/AGPAT1/DGKQ/GDPD3/SERINC1/PLA2G4B/CDIPT/INPP5A/PGS1/SLC27A1/MTMR14/PLCB3/PI4KAP1/PLD2/ATG14/AGPAT2/IP6K2/VAC14/ABHD16A/AGPAT4/FAR1/CHKB/INPP5E/OCRL/PNPLA8/PI4KA/PT…	1.816506049	0.300697843
PEPTIDYL LYSINE ACETYLATION	1.743003068	0.000501505	0.022491349	OGT/KMT2A/KANSL1/DIP2A/LDB1/KAT2A/JADE2/TAF4/ING5/ATXN7/EP400/BRD1/JADE1/TAF1/KAT6A/NAA40/PYGO2/TAF6/TRRAP/KAT6B/SIN3A/PER1/MBTD1/MCM3AP/MSL1/HCFC1/DMAP1/PBXIP1/CTCF/GATA3/APBB1/MECP2/KAT8/MED24/CRTC2/MSL2/BRPF1/FOXP3/YEATS2/CTBP1/RPS6KA4/AUTS2/SETD5/CREBBP/ATAT1/SRCAP/HDAC5/BRPF3/MLLT1/LEF1/BRD7/KAT14/BRD8/KAT2B/KANSL3/PIWIL2/EP300/ATXN7L3/TADA2B/TAF5L/TAF6L/PAXIP1/MAPK3/WDR5/SPHK2/TAF5/TAF10/NA…	2.539357936	0.000618812	0.001923352	WBP2/NAA60/FLCN/ATXN7L3/CRTC2/GLYR1/BAG6/MECP2/POR/TADA2B/SRCAP/CREBBP/SIRT1/HDAC5/PER1/MLLT1/BRD1/BRPF3/TAF6L/KAT5/TAF4/MAPK3/ARID5A/PML/EPC1/MSL1/KAT8/EPC2/TAF10/MBD3/LDB1/MRGBP/TADA3/EP300/NFYA/SPI1/TAF7/NAA50/NCOA1/MSL2/BRPF1/KANSL3/DIP2B/RPS6KA4/TAF5L/IL1B/MUC1/TAF6/SPHK2/TRRAP/NFYC/SMAD4/PBXIP1/ATAT1/SETD5/GTF3C4/KAT2A/USP22/PYGO2/HCFC1/MED24/EP400/NOC2L/DIP2A/ING5/LIF/TRIM16/ARRB1/KAT2B/MC…	2.141180502	0.317090538
MRNA PROCESSING	1.514414872	0.00049975	0.022491349	PAN2/TSEN54/HNRNPA1L2/RBM6/SF1/PAXBP1/CPSF1/RBM38/SUGP2/SNRNP200/DDX17/AKAP17A/PRPF8/RBM26/RPRD2/PRMT7/SF3A1/SNRNP70/SRRM2/ZRSR2/SRSF5/SYMPK/SF3A2/CLASRP/XAB2/NCBP3/CELF2/CACTIN/PCBP4/CASC3/CDK11A/LUC7L3/SRSF8/GPATCH1/METTL16/SCAF8/RAVER1/SON/PNN/SRSF4/SART1/CPSF7/METTL3/CDK11B/DAZAP1/HABP4/AKAP8L/RRP1B/PRPF38B/THOC1/PRPF4B/PSIP1/SFSWAP/ACIN1/TCERG1/DHX35/PRPF39/ZNF473/HSF1/U2AF1L4/SCAF4/HNRNPH1/…	2.326562263	0.000547046	0.001923352	AKAP8L/SCAF1/SAFB2/U2AF2/CIRBP/ZC3H3/CD2BP2/SAFB/RAVER1/CPSF7/ZBTB7A/ACIN1/SUPT5H/PAF1/CDK11B/CASC3/ZFP36L1/PHRF1/PRKACA/SUPT6H/XAB2/CWC25/CDK11A/SRRM2/TUT1/SF3B4/SF3A2/RBM10/ERN1/FXR2/LUC7L/CLASRP/DHX38/HNRNPH3/RALY/SF1/PTBP1/RPRD1B/SUPT4H1/PRKRIP1/CACTIN/JMJD6/SF3A1/NUP98/RBM22/DDX39B/HNRNPA0/SNRNP70/CCAR2/HNRNPM/SUGP1/FAM50A/SNIP1/CDK9/DHX8/SRRT/SRSF2/AKAP17A/HNRNPL/HSF1/SCAF4/RBM14/PABPN1/RBM…	1.920488568	0.329791692
RNA SPLICING VIA TRANSESTERIFICATION REACTIONS	1.349951345	0.0010005	0.032928065	RBM6/SF1/PAXBP1/SNRNP200/DDX17/PRPF8/PRMT7/SF3A1/SNRNP70/SRRM2/ZRSR2/SRSF5/SF3A2/XAB2/CELF2/CACTIN/PCBP4/CASC3/LUC7L3/SRSF8/GPATCH1/METTL16/RAVER1/SON/PNN/SRSF4/SART1/METTL3/DAZAP1/PRPF4B/PSIP1/SFSWAP/DHX35/PRPF39/U2AF1L4/HNRNPH1/DDX46/RBM15B/CDK13/MBNL3/PRPF19/DHX38/SF3B1/HTATSF1/YTHDC1/GCFC2/DYRK1A/PTBP1/DDX23/PPWD1/ZCCHC8/KHSRP/U2AF2/CWF19L2/RAVER2/RBM25/SETX/LUC7L2/HNRNPU/KDM1A/ZBTB7A/RBM5/PR…	2.166635617	0.000574713	0.001923352	U2AF2/CIRBP/CD2BP2/RAVER1/ZBTB7A/CASC3/XAB2/CWC25/SRRM2/SF3B4/SF3A2/RBM10/FXR2/LUC7L/DHX38/HNRNPH3/RALY/SF1/PTBP1/CACTIN/JMJD6/SF3A1/NUP98/RBM22/DDX39B/SNRNP70/HNRNPM/SNIP1/DHX8/SRSF2/HNRNPL/RBM14/RBM42/SART1/U2AF1/YTHDC1/ZMAT2/DHX16/DAZAP1/KHSRP/CELF1/LUC7L2/RBM15B/SFSWAP/TXNL4B/RBM5/SFPQ/RBM23/QKI/TRA2A/HNRNPA2B1/SMNDC1/SRSF5/PRPF19/USP4/DYRK1A/PABPC1/FMR1/SNRPB/WTAP/HNRNPA3/CELF6/PHF5A/SNRNP20…	1.758293481	0.333486601
GLYCEROLIPID BIOSYNTHETIC PROCESS	1.361090373	0.0010005	0.032928065	DGKA/PLA2G6/INPP4A/DGKD/MTMR1/ITPKB/INPP5E/LPCAT4/ATM/PIK3CD/PI4KA/SLC44A2/DGKQ/PITPNM2/PITPNM1/INPP5D/LCAT/DGKZ/SOCS7/PIK3C2B/PIGL/ACP6/PIP4K2B/SMG1/SH3YL1/MTMR4/LPIN2/TTC7A/ATG14/PGAP2/PNPLA2/PIP4K2A/TAMM41/INPPL1/DGKE/PI4KAP1/CHKB/PCYT2/PGAP3/PIK3R4/PI4KAP2/PIGQ/PIK3R2/SREBF1/MPPE1/LPIN1/GPAM/PIGG/AGPAT3/PIK3R1/PIGO/SLA2/PIK3CA/SOCS5/PIP5K1C/DGAT1/UVRAG/INPP4B/ABHD3/PGS1/FITM2/PTDSS2/MTM1/PIKF…	2.188208027	0.000590667	0.001923352	PNPLA2/CTDNEP1/LPCAT1/MTMR3/IP6K1/NR1H2/SYNJ1/SREBF1/GPAT4/ITPKC/DGAT1/PCYT1A/PI4KAP2/SOCS3/MBOAT7/PI4KB/PIP5K1A/DGKZ/PIGQ/INPP5K/PIP5K1C/PITPNM1/ABHD8/ABHD4/PI4K2A/PIK3R2/PIK3CB/SYNJ2/PISD/SOCS1/ACSL1/CLN3/ABHD5/PIGG/INPPL1/AGPAT1/DGKQ/CDIPT/PGS1/GK/SLC27A1/MTMR14/LPIN2/PI4KAP1/PLD2/ATG14/AGPAT2/IP6K2/VAC14/AGPAT4/FAR1/PLIN5/CHKB/INPP5E/AVIL/OCRL/PI4KA/PTDSS2/DPM2/GPAA1/CDS2/IPMK/TTC7A/MFSD2A/AG…	1.7746492	0.342061807
GLYCEROLIPID METABOLIC PROCESS	1.335193101	0.0009995	0.032928065	DGKA/PLA2G6/INPP4A/DGKD/MTMR1/PLCG1/ITPKB/INPP5E/TMEM86B/PLCH2/LPCAT4/ATM/PIK3CD/PI4KA/SLC44A2/DGKQ/PITPNM2/PITPNM1/INPP5D/LCAT/DDHD2/PLA2G4B/GDPD3/DGKZ/SOCS7/PIK3C2B/PIGL/ACP6/LMF1/PIP4K2B/INPP5B/MECP2/PLCD1/SMG1/SH3YL1/MTMR4/PLCD4/LPIN2/TTC7A/ATG14/SORL1/PGAP2/LIPE/FAAH/MTMR12/PNPLA2/PIP4K2A/TAMM41/SMPD4/TNXB/INPPL1/DGKE/PI4KAP1/PLCB2/THEM5/ABCA3/CHKB/PCYT2/PGAP3/PIK3R4/MTMR8/PI4KAP2/PNPLA7/PIG…	2.167383979	0.000560538	0.001923352	PNPLA2/CTDNEP1/LPCAT1/MTMR3/IP6K1/NR1H2/SYNJ1/MECP2/SREBF1/GPAT4/TMEM86B/ITPKC/APOBR/DGAT1/PCYT1A/PI4KAP2/SIRT1/SOCS3/MBOAT7/PNPLA6/PI4KB/PIP5K1A/DGKZ/PAFAH1B1/PIGQ/INPP5K/PIP5K1C/ABHD16B/PITPNM1/ABHD8/LYPLA2/ABHD4/PI4K2A/MTMR10/PIK3R2/DAGLB/SLC22A4/PIK3CB/SYNJ2/PISD/SOCS1/ACSL1/CLN3/ABHD5/PIGG/INPPL1/AGPAT1/DGKQ/GDPD3/SERINC1/PLA2G4B/CDIPT/INPP5A/PGS1/GK/SLC27A1/MTMR14/LPIN2/PLCB3/PI4KAP1/PLD2/P…	1.75128854	0.346270829
PHOSPHATIDYLINOSITOL PHOSPHATE BIOSYNTHETIC PROCESS	1.596512893	0.001569859	0.04430955	INPP4A/ITPKB/ATM/PIK3CD/PI4KA/SOCS7/PIK3C2B/PIP4K2B/SMG1/TTC7A/ATG14/PIP4K2A/PI4KAP1/PIK3R4/PI4KAP2/PIK3R2/PIK3R1/SLA2/PIK3CA/SOCS5/PIP5K1C/UVRAG/INPP4B/PIKFYVE/PIK3CG/PIK3C2A/PIP4K2C/SYNJ1/PI4KB	2.45161488	0.000709723	0.001923352	IP6K1/SYNJ1/ITPKC/PI4KAP2/SOCS3/PI4KB/PIP5K1A/PIP5K1C/PI4K2A/PIK3R2/PIK3CB/SYNJ2/SOCS1/PI4KAP1/ATG14/IP6K2/OCRL/PI4KA/IPMK/TTC7A/PIP4K2C/SOCS7/BECN1/TMEM150A/INPP1/SOCS5/ITPKA/EFR3A/PIK3CA/SMG1/PIK3R6/PIP5KL1/PIP4K2B/SOCS4/CISH/FAM126B/ITPKB/PIK3CD/IMPA2/PIK3R1	2.024063887	0.365599704
IMMUNE RESPONSE REGULATING CELL SURFACE RECEPTOR SIGNALING PATHWAY	1.382920298	5e-04	0.022491349	PLA2G6/FCHO1/PLCG1/CARD11/NFATC2/PRKD2/PIK3CD/TESPA1/INPP5D/IKBKB/BTN3A1/FYN/ZAP70/DGKZ/BTN3A3/STK11/MAP2K7/APPL2/GATA3/PRKCQ/LAX1/ABL1/FOXP3/UBASH3A/RNF31/LIME1/CREBBP/PLCL2/TXK/WNK1/CTLA4/MALT1/SKAP1/CSK/EP300/ITK/RC3H2/MAP3K1/PDE4D/BTN3A2/CD28/PTPN22/CD247/LCK/THEMIS/KLHL6/SOS1/SH2D1A/SLA2/PIK3CA/BTN2A2/BLK/YES1/NCR3/BTLA/CD200R1/IGHV1OR15-1/PVRIG/PRKCE/PLD2/GCSAM/BAG6/BCL2/TRBC1/PTPRC/MAPK9/S…	2.248279	0.00057241	0.001923352	IKBKG/BAX/RELA/MAP2K7/BAG6/ZC3H12A/PRKCD/RBCK1/BTN2A1/PAK2/CREBBP/STK11/SPPL3/DGKZ/NFKBID/HLA-A/IKBKB/LCP2/PTPRJ/LAPTM5/CRKL/SRC/RNF31/PSEN1/MAPK8/GPS2/RABGEF1/EP300/MYO1G/VAV1/PRKD2/ERMAP/CMTM3/PLD2/SPG21/TYROBP/DUSP3/PRNP/ABL1/ICOSLG/NR4A3/CLEC4E/LIMK1/LGALS3/CD81/LILRB2/C5AR1/FCHO1/SOS1/NFKBIZ/HLA-G/KCNN4/C3AR1/FCER1G/HCK/LYN/CSK/MAPK1/THEMIS2/RC3H2/KHDRBS1/FPR2/NECTIN2/PLA2G6/SH2B2/FCN1/VAV2/…	1.815599649	0.374422841
PEPTIDYL SERINE MODIFICATION	1.459470616	5e-04	0.022491349	MAP4K1/TTBK2/SH2D3C/PRKD2/CAPRIN2/TSSK4/ATM/PRKX/PKD1/TAF1/ULK3/GRK2/CSNK1G2/DGKQ/LMTK2/IKBKB/MAP3K12/HDAC6/ATP2B4/DYRK2/SPOCK2/ULK1/MTOR/AXIN1/DMPK/PRKCZ/TNKS/HIPK1/MAP3K10/TSSK6/PKN1/SMG1/GPD1L/AKT2/LATS1/MAPKAPK5/PRKCQ/DYRK1B/NSD1/CDK5R1/TENM1/STK38/MST1/RPS6KA4/MKNK2/PRKCA/MBOAT4/PDPK1/PLCL2/WNK1/STK4/NCK2/MARK2/SBK1/TGFBR2/ATR/CSNK1E/CAMK4/CAMK1D/UCN/SH2D3A/DMTN/DYRK1A/TGFB1/MAST3/PDE4D/CDC7…	2.342593454	0.000568828	0.001923352	CSNK1D/BAX/RIPK1/TGFB1/ARAF/DYRK1B/ULK1/MAPKAPK2/PRKCD/ARRB2/PRKACA/MAPK7/MAP2K2/MARK2/AKT2/AKT1/PAK2/ERN1/RAF1/MARK3/PLK2/TOP1/PDPK1/MAST3/OSM/AXIN1/INPP5K/CSNK1G2/MAP3K10/GRK2/CSNK1E/TNKS1BP1/IKBKB/MKNK2/GADD45A/GSK3B/PKN1/PPM1F/VEGFA/LATS2/TERF2IP/RPS6KB2/SRC/DGKQ/TSSK6/MAPK8/CLK1/RPTOR/MAPKAP1/GALNT2/BRAF/PTGS2/SMAD7/PRKD2/MAPK13/PINK1/HIPK1/PKD1/TNF/DMPK/RPS6KA3/SGK1/TLK2/CSF3/DYRK1A/APP/CD4…	1.901032035	0.389952973
PHOSPHOLIPID BIOSYNTHETIC PROCESS	1.356544332	0.001	0.032928065	DGKA/PLA2G6/INPP4A/DGKD/MTMR1/ITPKB/INPP5E/LPCAT4/ATM/PIK3CD/PI4KA/SLC44A2/DGKQ/PITPNM2/PITPNM1/INPP5D/LCAT/ORMDL3/DGKZ/SOCS7/PIK3C2B/PIGL/ACP6/PIP4K2B/ABCA2/SMG1/SH3YL1/MTMR4/TTC7A/ATG14/PGAP2/PIP4K2A/TAMM41/INPPL1/FITM1/DGKE/PI4KAP1/CHKB/PCYT2/PGAP3/ISYNA1/PIK3R4/PI4KAP2/PIGQ/PIK3R2/MPPE1/LPIN1/SPHK2/GPAM/PIGG/AGPAT3/PIK3R1/PIGO/SLA2/PIK3CA/SOCS5/PIP5K1C/UVRAG/INPP4B/ABHD3/PGS1/FITM2/PTDSS2/MTM…	2.245622437	0.000582751	0.001923352	LPCAT1/PPARD/MTMR3/IP6K1/SYNJ1/GPAT4/ITPKC/PCYT1A/PI4KAP2/SOCS3/MBOAT7/PI4KB/FITM1/PIP5K1A/DGKZ/PIGQ/INPP5K/PIP5K1C/PITPNM1/ABHD8/ABHD4/PI4K2A/PIK3R2/PIK3CB/SYNJ2/PISD/SOCS1/ABCA2/CLN3/ABHD5/PIGG/INPPL1/AGPAT1/DGKQ/SERINC1/CDIPT/PGS1/SLC27A1/MTMR14/PI4KAP1/PLD2/ATG14/AGPAT2/IP6K2/VAC14/MVD/AGPAT4/FAR1/CHKB/OSBP/SPHK2/INPP5E/SAMD8/OCRL/PI4KA/PTDSS2/DPM2/GPAA1/SGMS1/CDS2/IPMK/TTC7A/MFSD2A/AGPAT3/PL…	1.801083384	0.395229938
PHOSPHOLIPID METABOLIC PROCESS	1.300996196	0.0015	0.043520309	DGKA/PLA2G6/INPP4A/DGKD/MTMR1/PLCG1/ITPKB/INPP5E/TMEM86B/PLCH2/LPCAT4/PROCA1/ATM/PIK3CD/PI4KA/SLC44A2/DGKQ/PITPNM2/PITPNM1/INPP5D/LCAT/ORMDL3/PLA2G4B/GDPD3/DGKZ/SOCS7/PIK3C2B/PIGL/ACP6/PIP4K2B/ABCA2/INPP5B/MECP2/PLCD1/SMG1/SH3YL1/MTMR4/PLCD4/TTC7A/SMPD3/ATG14/PGAP2/MTMR12/PLPP6/PIP4K2A/TAMM41/SMPD4/INPPL1/FITM1/DGKE/PI4KAP1/PLCB2/THEM5/ABCA3/CHKB/PCYT2/PGAP3/ISYNA1/PIK3R4/MTMR8/PI4KAP2/PNPLA7/PIG…	2.203384504	0.000560852	0.001923352	LPCAT1/PPARD/MTMR3/IP6K1/NR1H2/SYNJ1/MECP2/PRKCD/GPAT4/TMEM86B/ITPKC/PCYT1A/PI4KAP2/SOCS3/MBOAT7/PNPLA6/PI4KB/FITM1/PIP5K1A/CLN8/DGKZ/PAFAH1B1/PIGQ/INPP5K/PIP5K1C/ABHD16B/PITPNM1/ABHD8/PLPPR2/ABHD4/PI4K2A/MTMR10/PIK3R2/PIK3CB/SYNJ2/PISD/SOCS1/ABCA2/CLN3/ABHD5/PIGG/INPPL1/AGPAT1/DGKQ/GDPD3/SERINC1/SMPD1/PLA2G4B/CDIPT/INPP5A/PGS1/SLC27A1/MTMR14/PLCB3/PI4KAP1/PLD2/ATG14/AGPAT2/IP6K2/VAC14/MVD/ABHD16…	1.75219035	0.407152329
RNA SPLICING	1.42405154	0.00049975	0.022491349	TSEN54/CCNL2/HNRNPA1L2/RBM6/SF1/PAXBP1/RBM38/SUGP2/SNRNP200/DDX17/AKAP17A/PRPF8/CLK2/PRMT7/SF3A1/SNRNP70/SRRM2/ZRSR2/SRSF5/SF3A2/CLASRP/XAB2/CELF2/CACTIN/PCBP4/CASC3/LUC7L3/SRSF8/GPATCH1/METTL16/RAVER1/SON/PNN/PRX/SRSF4/SART1/METTL3/DAZAP1/HABP4/AKAP8L/RRP1B/TAF15/PRPF38B/THOC1/PRPF4B/PSIP1/SFSWAP/ACIN1/TCERG1/DHX35/PRPF39/PPP1R9B/U2AF1L4/HNRNPH1/POLR2A/DDX46/CDK12/RBM15B/CDK13/MBNL3/PRPF19/DHX38…	2.329044768	0.000557724	0.001923352	FUS/POLR2A/AKAP8L/SCAF1/U2AF2/HSPA1A/CIRBP/RRAGC/CD2BP2/RAVER1/ZBTB7A/ACIN1/TAF15/CASC3/SUPT6H/XAB2/CWC25/SRRM2/SF3B4/SF3A2/RBM10/ERN1/CLK3/USB1/FXR2/LUC7L/CLASRP/DHX38/HNRNPH3/PPP1R9B/RALY/SF1/PTBP1/PRKRIP1/CACTIN/JMJD6/SF3A1/NUP98/RBM22/DDX39B/SNRNP70/CCAR2/HNRNPM/SUGP1/FAM50A/SNIP1/PRX/DHX8/SRSF2/AKAP17A/FASTK/HNRNPL/RBM14/RBM42/SART1/U2AF1/YTHDC1/ZMAT2/DHX16/DAZAP1/KHSRP/CELF1/LUC7L2/RBM15B/C…	1.876548154	0.409506372
PEPTIDYL THREONINE MODIFICATION	1.534067145	0.000506586	0.022491349	PRKD2/TSSK4/TAF1/GRK2/DGKQ/LMTK2/MAP3K12/DYRK2/ULK1/MTOR/AXIN1/TNKS/STK11/HIPK1/MAP3K10/CAD/PKN1/DYRK1B/CDK10/CDK5R1/PRKCA/PDPK1/WNK1/DCAF1/CDC42BPG/MARK2/SBK1/TGFBR2/DMTN/DYRK1A/GSK3A/TGFB1/AKT1/PRKDC/STK39/RPTOR/PRKACA/BCL2/TTC36/GALNT11/INPP5K/PRKCB/CAMK2D/GALNT3/CAB39/NLK/CLK1/MAPK1/CADM4/GSK3B/EIF4G1/HIPK2/STOX1/SMAD7/ROCK1	2.484030794	0.000652742	0.001923352	TGFB1/GSK3A/DYRK1B/ULK1/PRKCD/PRKACA/MARK2/AKT1/CADM4/OXSR1/STK11/PRKAG2/PDPK1/SIRT2/AXIN1/INPP5K/MAP3K10/SPHK1/GRK2/ACVR1B/TNKS1BP1/CALM3/GSK3B/PKN1/DGKQ/MAPK8/CLK1/RPTOR/ACVR1/GALNT2/SMAD7/UBE2K/PRKD2/CDC42BPG/HIPK1/DYRK1A/APP/EIF4G1/DYRK3/HIPK3/LMTK2/MAPK1/DDIT4/SBK1/CEMIP/MAP3K12/DMTN/EOGT/SPRED2/TGFBR2/RIPK2/TBK1/TGFBR1/CDK5R1/GALNT4/CDC42BPB/GALNT1/TSSK4/CAB39/WNK1/WNT5A/CALM1/CDK10/HIPK4/T…	2.00904897	0.451215467
REGULATION OF MRNA METABOLIC PROCESS	1.501962827	0.00050025	0.022491349	PAN2/DIS3L2/TNRC6C/SF1/TNRC6A/DDX17/ZFP36L2/TRAF5/ZC3H12D/SNRNP70/CELF2/PCBP4/SECISBP2/CASC3/AXIN2/CDK11A/METTL16/CARHSP1/CNOT3/RAVER1/SON/SRSF4/CPSF7/METTL3/CDK11B/DAZAP1/GTPBP1/PRKCA/HNRNPD/TAF15/SFSWAP/HSF1/UPF1/RBM15B/MBNL3/PRPF19/SUPT5H/YTHDC1/RC3H2/DYRK1A/ALKBH5/PTBP1/LARP1/SAFB2/PAN3/KHSRP/U2AF2/SAMD4B/AKT1/RAVER2/RBM25/EIF4ENIF1/MYEF2/HNRNPU/SAFB/ZBTB7A/ZC3H3/RNF20/CNOT1/SUPT6H/RBM5/PATL2…	2.470877684	0.000575705	0.001923352	FUS/ZC3H12A/DHX34/CNOT3/SAFB2/U2AF2/BTG2/ZFP36/CIRBP/ZC3H3/MAPKAPK2/SAFB/UPF1/RAVER1/CPSF7/ZBTB7A/SUPT5H/PAF1/TAF15/PRKCD/CDK11B/CASC3/ZFP36L1/SUPT6H/CDK11A/SF3B4/AKT1/RBM10/FXR2/SAMD4B/SF1/PTBP1/MYD88/JMJD6/NUP98/HNRNPA0/SNRNP70/HNRNPM/YTHDF1/CDK9/YTHDF3/SRSF2/FASTK/HNRNPL/HSF1/AGO2/PATL1/RBM42/NANOS3/RNF40/YTHDC1/GTPBP1/NELFE/VIM/MEX3D/DAZAP1/KHSRP/CELF1/RBM15B/SFSWAP/RBM5/RBM23/QKI/TRA2A/PLEKH…	1.986420256	0.469398
PROTEIN AUTOPHOSPHORYLATION	1.500756976	0.000500751	0.022491349	MAP4K1/PASK/TNK1/GRK5/PRKD2/TSSK4/ATM/PRKX/TAF1/ULK3/LMTK2/CLK2/MINK1/MAP3K12/FYN/ZAP70/ULK1/MTOR/STK11/MAP3K10/CAD/SMG1/AAK1/MAPKAPK5/DYRK1B/ABL1/STK25/MAP3K3/MKNK2/ATP13A2/EPHA4/PDPK1/MAP3K9/TXK/IGF1R/STK4/MARK2/CSK/CDK12/ATR/ITK/CAMK4/PTK2B/ERBB2/DYRK1A/EIF2AK1/MAPK3/TAOK2/AKT1/STK24/PPP2R5B/EPHA1/EPHB4/FLT4/RAD50/TRIM28/SIK2/STK39/STK10/EIF2AK3/PIKFYVE/PRKACA/EEF2K/MAP2K2/TESK1/PTPRC/CLK4/INS…	2.547244302	0.000596659	0.001923352	PIM3/MAP3K11/PPP2R5B/RIPK1/DYRK1B/ULK1/MAPKAPK2/TESK1/ATG13/PRKACA/MAP2K2/MARK2/AKT1/PAK2/ERN1/TAOK2/CLK3/DAPK3/OXSR1/MARK3/STK11/CAMKK2/DDX3X/TRIM28/PDPK1/JUN/IRAK1/STK10/MAP3K10/MAPK3/MINK1/ACVR1B/STK16/TNKS1BP1/ERRFI1/CALM3/MKNK2/AATK/GSK3B/VEGFA/MEX3B/SRC/MVP/RAP2C/PIM1/CLK1/RB1CC1/ENG/PRKD2/PINK1/ATP13A2/DDR1/STK26/DYRK1A/ABL1/ATG101/CLK2/IGF1R/CDK12/MAPKAPK3/HTATIP2/LMTK2/HCK/LYN/CSK/MAP3K3…	2.024000639	0.547567861
REGULATION OF SMALL GTPASE MEDIATED SIGNAL TRANSDUCTION	1.534579738	0.00049975	0.022491349	RASAL3/ARHGEF1/OGT/DEF6/ARHGAP45/SYNGAP1/ITPKB/ARHGAP9/BCR/P2RY8/OBSCN/PLEKHG4/STMN3/FGD3/TSC2/DENND4B/ARHGEF18/SIPA1/MADD/RALGAPB/LZTR1/ARHGAP35/ARHGAP30/KCTD13/PLEKHG5/ARHGAP4/SCAI/RASA2/SGSM3/DNM2/RASGRF2/ABL1/MCF2L/SH3BP1/DOCK8/GPR174/RASA3/ARHGAP27/ARHGAP19/ARHGEF19/RALGPS1/AUTS2/ARHGEF5/SIPA1L3/ARHGAP1/GBF1/RALGAPA1/PSD4/IQSEC1/FGD1/ARHGEF3/FAM13A/NOTCH1/RALGAPA2/RASGRP1/PSD/EPS8L2/MYO9A/DO…	2.582982334	0.000571429	0.001923352	ARHGEF2/FLCN/CYTH2/ARHGDIA/GMIP/ARFGAP1/FLOT1/SQSTM1/MAP4K4/BCL6/STK19/CADM4/RAF1/CYTH1/TSC2/RAC1/NOTCH1/DNM2/ARAP1/MYO9B/RGL2/PPP2CB/CDC42SE1/NOTCH2/MFN2/ARHGEF1/TNFAIP1/PIK3CB/ABR/DENND4B/KCTD13/SRC/SIPA1/SH3BP1/GBF1/GPR35/CRK/GNA13/LRRC59/PSD/ARHGEF11/RABGEF1/MAPKAP1/PREX1/RALBP1/RHOU/ARHGAP4/IQSEC1/VAV1/GABARAP/SYNGAP1/ARHGEF18/KRAS/KCTD10/ARHGAP45/PSD4/RHOF/ABL1/ABCA1/ARHGAP27/FAM13B/NUP62/M…	2.058781036	0.549574002
RESPONSE TO INSULIN	1.349379175	0.001001001	0.032928065	OGT/VAMP2/SLC29A2/FOXO1/TSC2/UCP3/RAB15/TBC1D4/CAPN10/SRSF5/MTOR/PRKCZ/SCAP/WDTC1/APPL2/PIP4K2B/CRY2/AKT2/PRKCQ/LPIN2/SORL1/SRSF4/BGLAP/HDAC5/C2CD5/PTPRA/TSC1/PDPK1/IGF1R/PIP4K2A/KAT2B/INPPL1/ZBTB7B/PDE3B/CCND3/SP1/FOXO4/PDK2/IRS1/GSK3A/PIK3R2/SREBF1/ZDHHC7/LPIN1/AKT1/PFKFB1/SESN3/PRKDC/PARP1/PIK3R1/ACVR1C/VPS13C/MAPK14/PIK3CA/SMARCC1/ZNF106/GPT/SLC9A1/ZFP36L1/SIK2/PIK3C2A/EEF2K/RPS6KB1/USF1/CEAC…	2.423812809	0.000584454	0.001923352	FOXO4/SESN2/MAX/SLC9A1/GSK3A/VAMP2/PRKCD/SREBF1/ZFP36L1/BAIAP2/ESRRA/AKT2/AKT1/SIRT1/SHC1/SOCS3/TSC2/CPEB2/HDAC5/PTPN1/NDEL1/WDTC1/PDPK1/ADIPOR1/INPP5K/ZBTB7B/USF1/PIK3R2/ERRFI1/KBTBD2/GRB2/GSK3B/GCLC/CAPN10/VGF/SOCS1/PTPRE/ADM/EGR1/SRC/GRB10/INPPL1/IRS2/GNAI2/NCOA5/KCNQ1/UCP3/CRY2/SLC27A1/LPIN2/TLR2/RHOQ/SRSF5/RAB10/SCAP/ATP2B1/ZDHHC7/CFLAR/INSIG1/IGF1R/YWHAG/PID1/IL1B/NAMPT/BGLAP/LYN/OSBPL8/RAB…	1.886595992	0.577203817
REGULATION OF GTPASE ACTIVITY	1.379514285	0.00049975	0.022491349	RASAL3/ARHGAP45/SYNGAP1/ARHGAP9/BCR/RASGRP2/SGSM2/SBF1/STMN3/FGD3/RGS14/TSC2/DOCK9/TBC1D10C/SEMA4D/TBC1D4/ARHGEF7/SIPA1/RALGAPB/MTOR/ARHGAP35/PBXIP1/DOCK11/RASA2/SGSM3/AKT2/RASGRF2/TBC1D2B/RGL4/SH3BP1/TBC1D14/DOCK8/RASA3/ARHGAP27/SCRIB/RGP1/ARHGEF19/DVL2/RALGPS1/ARHGEF5/SIPA1L3/RRP1B/RALGAPA1/PKP4/TSC1/EPHA4/IQSEC1/RALGDS/RAPGEFL1/WNK1/FGD1/RAPGEF6/TBC1D25/TBC1D17/EVI5L/PTK2B/RALGAPA2/ERBB2/RIC1/…	2.514588321	0.000563698	0.001923352	FLCN/SMCR8/TBC1D17/GMIP/ADAP1/ARRB2/MAP4K4/RHOG/BCL6/DVL3/TBC1D10B/AKT2/RAPGEF1/TSC2/PICALM/CPEB2/RAPGEF2/ARAP1/RGL2/NDEL1/SBF1/RAPGEFL1/RALGDS/TBC1D10A/TBC1D20/PIP5K1A/PAFAH1B1/TBC1D22B/ASAP1/SCRIB/TAX1BP3/EVI5L/RAP1A/ABR/ARAP3/GSK3B/TBC1D25/SNX9/APC2/FOXJ1/CRKL/SIPA1/USP6/SGSM2/SH3BP1/AGRN/TBC1D2/CRK/PLXNA2/TBC1D3B/PREX1/RALBP1/DVL2/IQSEC1/RGP1/TBC1D13/VAV1/PLXNA3/SYNGAP1/S100A10/ARHGAP45/GPSM1…	1.947051303	0.644196534
POSITIVE REGULATION OF GTPASE ACTIVITY	1.414731897	5e-04	0.022491349	ARHGAP45/BCR/RASGRP2/SGSM2/RGS14/TSC2/DOCK9/TBC1D10C/SEMA4D/TBC1D4/ARHGEF7/SIPA1/RALGAPB/ARHGAP35/DOCK11/SGSM3/AKT2/RASGRF2/TBC1D2B/RGL4/SH3BP1/TBC1D14/DOCK8/ARHGAP27/SCRIB/RGP1/ARHGEF19/DVL2/RALGPS1/ARHGEF5/SIPA1L3/RALGAPA1/PKP4/TSC1/IQSEC1/RALGDS/RAPGEFL1/RAPGEF6/TBC1D25/TBC1D17/EVI5L/PTK2B/RALGAPA2/ERBB2/RIC1/RASGRP1/RUNDC1/TBC1D13/MYO9A/RAB11FIP2/TBC1D3B/DVL3/PREX1/PLXNB1/ARAP2/EPHA1/SOS1/APC…	2.553145824	0.00057971	0.001923352	FLCN/SMCR8/TBC1D17/GMIP/ADAP1/MAP4K4/RHOG/DVL3/TBC1D10B/AKT2/RAPGEF1/TSC2/PICALM/RAPGEF2/ARAP1/RGL2/NDEL1/RAPGEFL1/RALGDS/TBC1D10A/TBC1D20/PIP5K1A/TBC1D22B/ASAP1/SCRIB/TAX1BP3/EVI5L/RAP1A/ABR/ARAP3/GSK3B/TBC1D25/SNX9/APC2/FOXJ1/CRKL/SIPA1/USP6/SGSM2/SH3BP1/AGRN/TBC1D2/CRK/TBC1D3B/PREX1/RALBP1/DVL2/IQSEC1/RGP1/TBC1D13/VAV1/S100A10/ARHGAP45/TBC1D22A/ARHGAP27/RABGAP1/TBC1D3L/SOS2/SOS1/RANGAP1/TBC1D1…	1.98393886	0.647993135
REGULATION OF MRNA PROCESSING	1.507688933	0.001011634	0.032928065	SF1/DDX17/SNRNP70/CELF2/PCBP4/CDK11A/METTL16/RAVER1/SON/SRSF4/CPSF7/CDK11B/DAZAP1/SFSWAP/HSF1/RBM15B/MBNL3/PRPF19/SUPT5H/YTHDC1/DYRK1A/PTBP1/SAFB2/U2AF2/RAVER2/RBM25/HNRNPU/SAFB/ZBTB7A/ZC3H3/RNF20/SUPT6H/RBM5/SRRM1/HNRNPL/SNRPA/MBNL1/ZFP36L1/RBM10/RNF40/RBM15/SRPK2/MBNL2/CELF6/FXR2/CTR9/TIA1/SRPK3/SRSF2/CDK9/SLC39A5/ZC3H14/FAM172A/CELF1/SRSF9/KHDRBS1/FXR1/CIRBP/RBM11/FMR1/DHX36/IWS1/PTCD2/RBM39/R…	2.659819117	0.000632911	0.001923352	SAFB2/U2AF2/CIRBP/ZC3H3/SAFB/RAVER1/CPSF7/ZBTB7A/SUPT5H/PAF1/CDK11B/ZFP36L1/SUPT6H/CDK11A/SF3B4/RBM10/FXR2/SF1/PTBP1/JMJD6/NUP98/SNRNP70/CDK9/SRSF2/HNRNPL/HSF1/RBM42/RNF40/YTHDC1/NELFE/DAZAP1/CELF1/RBM15B/SFSWAP/RBM5/RBM23/QKI/TRA2A/HNRNPA2B1/PRPF19/DYRK1A/FMR1/PAPOLA/WTAP/CELF6/SON/HNRNPK/RNPS1/MAGOH/KHDRBS3/KHDRBS1/SRSF4/SRPK3/DDX5/ZC3H10	2.083754025	0.663701981
REGULATION OF RNA SPLICING	1.545999831	0.00100553	0.032928065	CCNL2/SF1/RBM38/DDX17/AKAP17A/CLK2/SNRNP70/SRSF5/CELF2/PCBP4/METTL16/RAVER1/SON/PRX/SRSF4/DAZAP1/HABP4/RRP1B/SFSWAP/HNRNPH1/POLR2A/CDK12/RBM15B/MBNL3/PRPF19/YTHDC1/DYRK1A/PTBP1/U2AF2/RAVER2/RBM25/SETX/HNRNPU/ZBTB7A/RBM12B/RBM5/PIK3R1/SRRM1/HNRNPL/MBNL1/RBM10/RBM15/SRPK2/MBNL2/CELF6/CLK4/FXR2/CCNL1/TIA1/SRSF2/AHNAK/SLC39A5/ERN1/FAM172A/CELF1/FUS/PTBP2/SRSF9/KHDRBS1/FXR1/HNRNPH3/CIRBP/RBM11/FMR1/CL…	2.746578467	0.000627746	0.001923352	FUS/POLR2A/U2AF2/HSPA1A/CIRBP/RAVER1/ZBTB7A/SF3B4/RBM10/ERN1/CLK3/FXR2/HNRNPH3/SF1/PTBP1/JMJD6/NUP98/RBM22/SNRNP70/FAM50A/PRX/SRSF2/AKAP17A/FASTK/HNRNPL/RBM42/YTHDC1/DAZAP1/CELF1/RBM15B/CLK1/SFSWAP/RBM5/RBM23/QKI/RBM38/TRA2A/HNRNPA2B1/SRSF5/PRPF19/CCNL1/DYRK1A/FMR1/SLC38A2/WTAP/CLK2/CELF6/CDK12/SON/CCNL2/HNRNPK/RNPS1/HNRNPH2/MAGOH/KHDRBS3/KHDRBS1/SRSF4/RBM12/PQBP1/DDX5/ZC3H10/PUF60/DDX17/RBM39/RB…	2.146289149	0.720694531
T CELL DIFFERENTIATION	1.356435668	0.00150075	0.043520309	PATZ1/CARD11/CRACR2A/ITPKB/STAT5B/KAT2A/PIK3CD/TESPA1/ZFP36L2/JAK3/ZAP70/MTOR/BCL11B/ZFPM1/PRKCZ/STK11/TCF7/GATA3/DROSHA/RUNX3/RORA/ABL1/FOXP3/SART1/CD3E/METTL3/SOX12/TSC1/LEF1/CTLA4/IL12RB1/MALT1/SPN/ZBTB7B/PRR7/TGFBR2/ITK/CAMK4/ERBB2/RC3H2/RASGRP1/SLAMF6/RORC/CHD7/DOCK2/TOX/LY9/CD28/GPR18/PRKDC/PTPN22/AMBRA1/IL18R1/ZBTB16/CD27/PREX1/ZBTB1/SASH3/LCK/THEMIS/SOS1/SOCS5/BTN2A2/TBX21/SOS2/SRF/LAG3/C…	2.567371924	0.00057971	0.001923352	RARA/CLPTM1/ZC3H12A/BCL3/ADAM8/RELB/ZMIZ1/STAT6/ARMC5/ZFP36L1/LFNG/SRF/BCL6/IL4R/STK11/RUNX1/PTGER4/JMJD6/NFKBID/TCIRG1/ZBTB7B/ZFPM1/SART1/SOCS1/FOXJ1/FOXO3/EGR1/STAT3/AP3D1/HLX/IL6R/PREX1/SMAD7/VAV1/FZD7/MAFB/SPI1/ZFP36L2/EGR3/LMBR1L/LGALS9/ABL1/NRARP/STAT5B/SOX12/AMBRA1/CLEC4E/PPP3CB/JAG2/IL1B/NLRP3/FADD/FZD8/LILRB2/SOS2/SOS1/VNN1/CTSL/KDELR1/NFKBIZ/PNP/HLA-G/ADAM17/FCER1G/IL1RL2/IL6/PRR7/RC3H2…	1.961903796	0.733183309
DNA GEOMETRIC CHANGE	1.543161764	0.000512821	0.022491349	CHD3/CHD6/CHD8/WRNIP1/CHTF18/DDX12P/RECQL5/HELB/CHD2/UPF1/DDX11/CHD7/ERCC2/CHD1/SETX/MCM7/CHD4/MCM3/RAD50/ERCC3/MCM8/RTEL1/WRN/ATRX/RECQL4/MCM6/MCM9/FANCM/IGHMBP2/MCM5/RPA1/CHD5/PURA/SMARCAD1/RFC5/RFC4/HMGB2/ZRANB3/DHX36/CHD1L/RAD54L2/DNA2/RAD54B/MCM2/MCM4/RFC3/BLM/DQX1/CHTF8/DHX9/POT1	-1.467722104	0.014925373	0.024341023	ZRANB3/MNAT1/ASCC3/SSBP1/RFC3/CHD9/GTF2H2/RFC4/GINS2/MCM3/RAD54B/RUVBL1/RFC5/SMARCAD1/RAD50/BLM/FANCM/ATRX/MCMDC2/HMGB1/MTERF1/GINS1/DNA2/POLQ/XRCC5/HFM1/DDX1	0.03771983	4.532710832
DNA DEPENDENT DNA REPLICATION	1.691972245	0.000503018	0.022491349	CIZ1/POLG2/POLG/POLE/LIG1/WRNIP1/CHTF18/TOPBP1/EME2/ORC2/MUS81/WIZ/RECQL5/ETAA1/THOC1/LIG3/HELB/INO80/UPF1/DDX11/ATR/POLD1/RFC1/PRIMPOL/DDX23/CDC7/SIRT7/MCM7/ZGRF1/PNKP/MCM3/TIMELESS/TERF2/BOD1L1/RTEL1/WRN/ATRX/RECQL4/FAM111A/DBF4B/MCM6/MCM9/SRPK2/POLA1/TONSL/DONSON/FANCM/SMARCAL1/POLB/MCM5/RPA1/POLA2/PURA/SLFN11/RFWD3/PRIM1/EXD2/CDK9/MMS22L/NUCKS1/RFC5/TRAIP/RFC4/ENDOG/POLN/ATAD5/NUGGC/LRWD1/RRM…	-1.351996849	0.009708738	0.016405932	ZRANB3/ORC3/PRIM2/PRIM1/ORC4/MMS22L/ORC5/SSBP1/RRM1/NOC3L/TIPIN/RFC3/DBF4/RFC4/ATR/GINS2/MCM3/NUGGC/RFC5/BLM/ZGRF1/FANCM/ATAD5/ATRX/NUCKS1/MCM10/POLA1/ORC2/POLN/ORC6/POLE2/GINS1/DNA2/POLQ/THOC1/PRIMPOL/AICDA/BRCA2/RAD51/CDC7/RPAIN/RFC1/MCM6/MCIDAS/CDC6/WDHD1/TEFM/EME1	0.169987698	4.632873923
